# Supplementary material for: In Silico Modeling of Nanoparticle Transport across the Blood–Brain Barrier: A Systematic Review
Source: Comput Struct Biotechnol J. 2026 Mar 25;35(3):0020. doi: 10.34133/csbj.0020 (PMC13394976; doi:10.34133/csbj.0020)
Supplement: Supplementary 1 — Supplementary Notes Tables S1 to S5 [file csbj.0020.f1.zip]

Archive with 2 entries (2 files):
- csbj_Review_Summary_56.xlsx
- ReviewPaper_Supplementary_material.pdf
