# Supplementary material for: In Silico Modeling of Nanoparticle Transport across the Blood–Brain Barrier: A Systematic Review
Source: Comput Struct Biotechnol J. 2026 Mar 25;35(3):0020. doi: 10.34133/csbj.0020 (PMC13394976; doi:10.34133/csbj.0020)
Supplement: Supplementary 1 — Supplementary Notes Tables S1 to S5 [file csbj.0020.f1.zip › csbj_Review_Summary_56.xlsx]

## Sheet: simulation approaches
							Bibliographic Information				Simulation Setup					NP Characteristics				Results				Quality assessment
	NO.	Paper Title	Category	Mechanistic Stage	Biological mechanism	Modeling Scale	Authors/Year	Country and Institution	country	DOI/Link	Simulation Method	Force Field Used	Software/Tool	Simulation Scale	Time/Duration of Simulation	NP Type	Core + Surface Chemistry	Size Range	Biological Environment	Key Interaction Metrics	Primary Outputs	Validation strategy	Validation limitations	score	AC1	score	AC2	score	AC3	average
1	1	Molecular Dynamics Simulations of Protein Corona Formation on Membrane Surfaces: Effects of Lipid Composition and PEGylation on Selective Plasma Protein Adsorption	All-Atom Molecular Dynamics (AAMD)	Stage 1–2 (protein corona formation and protein–membrane binding)	Membrane Adsorption (Relevant to AMT/RMT initiation)	Atomistic	Lee (2025)	Dankook University, South Korea	South Korea	https://doi.org/10.1021/acs.molpharmaceut.4c01533	All-atom Molecular Dynamics (MD), Umbrella Sampling	OPLS-AA, TIP4P water model	GROMACS 2018.6	30–60 windows × 20–30 ns per window (~600–1800 ns per system)	600–1800 ns per system	Lipid nanoparticles / liposomes	Bilayers of DOPC, DOPG, DOPE, DOTAP, Cholesterol, and PEG-DOPE interacting with serum albumin and apolipoproteins A-I, E-III	Bilayer patch 13 × 14 nm, PEG layer 2–3.5 nm thick	PEGylated and un-PEGylated lipid bilayers in 0.15 M NaCl at 310 K	PMFs (kJ/mol), hydrogen bonds, electrostatic interactions	Binding free energies (PMFs), density profiles of PEG and lipids, preferred protein orientations, hydrogen-bond statistics; rules for lipid composition and PEGylation selectivity	Aligned with experimental protein adsorption trends	The validation relies primarily on conformational stability and consistency with literature trends, without experimental/cross-scale quantitative validation, thus falling under the category of "qualitative trend validation only".	1	All‐atom MD of plasma protein adsorption on lipid bilayers (Phase 1–2). Bilayer includes lipid heterogeneity and PEGylation, modeling realistic NP–membrane interactions, not BBB-specific.	1	Comprehensive details on all model compositions (Table 1), force fields, rigorous free energy methodology, and simulation parameters are provided for full reproducibility.	1	The simulation results showed favorable but qualitative consistency between the predicted binding strengths and established experimental observations	1
2	2	Deconstructing Electrostatics of Functionalized Metal Nanoparticles from Molecular Dynamics Simulations	All-Atom Molecular Dynamics (AAMD)	Stage 1 (pre-corona, intrinsic electrostatics)	Indirectly	Atomistic	Bini et al. (2023)	Institute Nanoscience-CNR (Italy), Lab NEST SNS (Pisa), Center S3 (Modena)	Italy	https://doi.org/10.1021/acs.jpcb.3c03481	Atomistic Molecular Dynamics (MD)	GolP force field for gold, OPLS/AA for ligands, SPC/E for water	GROMACS v5.1.5, VMD, APBS, TPPmktop, RED server	NP core sizes of Au₍₂₅₎ and Au₍₁₄₄₎, box sizes up to ~19 × 12 × 12 nm³	100 ps equilibration + 200–250 ns production runs	Functionalized gold nanoparticles	Au25 and Au144 cores with thiolated ligands (PEG, phenylalanine-like, NH3+, COO-, Arg)	1–3 nm core + ligand shell (~3–5 nm total)	Bulk aqueous electrolyte (0–200 mM NaCl)	Electrostatic potential and charge density distribution, Debye–Hückel (DH) screening parameters, Effective charge renormalization and dielectric profile	Charge density and potential profiles, dielectric constants, Debye lengths, effective NP charge and radius; parametrized coarse-grained electrostatic potential	Results consistent with experimental zeta potentials and dielectric trends	most complete, but it completely lacks experimental/cross-scale validation, making it a typical example of "strong internal validation, no empirical anchoring".	0	Focuses entirely on NP parametrization and electrostatics in water; it does not model any component or transport mechanism of the BBB;captures electrostatics governing NP–biomolecule interactions.	2	The authors provide a detailed description of the atomistic MD simulations, force fields (GolP FF, OPLS/AA, SPC/E), software (GROMACS, VMD, APBS), and all analysis methodologies, and explicitly state that the supporting information, which is available free of charge, contains input files and details on NP structures, force field calculations, and radial distribution functions.	1	The electrostatic properties were validated qualitatively by showing that the predicted contraction under ionic strength aligns with experimental DLS trends, but lacked systematic quantitative rigor.	1
3	3	Characterization of blood–brain barrier crossing and tumor homing peptides by molecular dynamics simulations	All‑Atom Molecular Dynamics (AAMD)	Upstream of Stage 3 (targeting ligand design)	Indirectly	Atomistic	Arcangeli et al. (2019)	Italy / ENEA (Italian National Agency for New Technologies, Energy and Sustainable Economic Development), Rome	Italy	https://doi.org/10.2147/IJN.S225793	All-atom Molecular Dynamics (MD)	AMBER99SB-ILDN (with TIP3P water) OPLS-AA (with SPC/E water)	GROMACS 2016.3 VMD (visualization)	Peptides simulated in solvated boxes (dodecahedral, with 100 mM NaCl)	0.95–1 μs per peptide; 9 peptides in total	NP functionalization	Short linear or cyclic peptides (Angiopep-2, ApoE, RVG29, TGN, EETI 2.5F, CooP, CLT-1, tLyp1, RiGD) modeled in explicit water with 0.1 M NaCl	1–4 nm (7–33 aa residues)	Physiological aqueous solution (310 K) without membrane or NP	Root Mean Square Deviation (RMSD), Root Mean Square Fluctuation (RMSF), Solvent Accessible Surface Area (SASA), Number of intra-peptide hydrogen bonds and salt bridges, Principal Component Analysis (PCA) of dynamics	Conformational ensembles, free-energy landscapes, essential dynamics, H-bonds / salt bridges; classification of rigid vs flexible BBB-crossing peptides for NP functionalization	Trajectory convergence tested using cosine content of PCA. Results compared qualitatively with known peptide behavior.	This article possesses the strongest qualitative-experimental matching, but lacks rigorous quantitative benchmarking; it is a "semi-quantitative validation with strong experimental grounding."	1	Simulates conformational flexibility of BBB‐crossing peptides in aqueous solution (Phase 1). Captures receptor‐related dynamics but lacks explicit membrane or BBB structures.	1	Simulation details, such as the use of GROMACS, AMBER/OPLS-AA force fields, specific water models, salt concentration, and time steps, are provided, along with sequence data, but the MD trajectories or input files are not openly accessible.	1	The simulations were validated only qualitatively by confirming that the adoption of stable/flexible conformations aligns with anticipated interactions described in the literature.	1
4	4	Poly (n-butyl cyanoacrylate) as a nanocarrier for rivastigmine transport across the blood–brain barrier in Alzheimer’s disease treatment: a perspective from molecular dynamics simulations	All-Atom Molecular Dynamics (AAMD)	Pre-Stage 1 (formulation and drug loading)	Indirectly	Atomistic	Mousavi and Hashemianzadeh (2018)	Iran / Iran University of Science and Technology	Iran	https://doi.org/10.1007/s00894-018-3799-0	All-atom Molecular Dynamics (MD) and Free Energy Perturbation (FEP)	PCFF (Polymer Consistent Force Field, Class2)	LAMMPS, Packmol	PBCA polymer with 60 monomer units Systems with 3 to 7 rivastigmine molecules (PRW3–PRW7) Water-filled simulation boxes (50 × 50 × 50 Å)	100 ps (NVT) + 250 ps (NPT) + ~2 ns for emulsion polymerization; timestep = 1 fs; total equilibration ≈ 2.3 ns per system; FEP runs with soft-core potential.	Poly (n-butyl cyanoacrylate) nanoparticles (PBCA polymeric NPs)	Poly(n-butyl cyanoacrylate) matrix loaded with rivastigmine; no inorganic core	Single polymer chain (~60 repeat units) ≈ 10 nm radius of gyration	Bulk polymer phase and emulsion-like water environment (no explicit BBB membrane)	Radius of gyration (Rg), COM distance between PBCA and drug Diffusion coefficient (D): increases with higher drug concentration Intermolecular interaction energy: more negative with increasing drug load	Solubility parameter (δ), Flory–Huggins χ, radius of gyration, diffusion coefficients, interaction energies and ΔG; identified surface accumulation at high drug loading	Compared MD-predicted release patterns with experimental release curves from Wilson et al. FEP and diffusion coefficient trends matched in vitro release data.	Having clear "parameter-level experimental validation" but lacking any experimental or cross-scale validation related to the NP–BBB mechanism is a typical case of "parameter-validated but mechanism-unvalidated".	1	Uses molecular dynamics to model PBCA nanocarrier behavior and rivastigmine transport across the BBB, explicitly addressing polymer–drug interaction and BBB permeability mechanisms; it does not include any explicit structure of the BBB.	1	The study provides sufficient methodological detail, including software, force fields, water models, specific simulation parameters, and even modified soft-core potential equations, but does not openly share raw data, input files, or code.	1	The model was validated qualitatively by confirming that the computed solubility parameter and predicted drug release pattern matched experimental observations	1
5	1	Mesoscopic simulations of protein corona formation on zwitterionic peptide-grafted gold nanoparticles	Coarse-Grained Molecular Dynamics (CGMD)	Stage 1 (protein corona formation and anti-fouling behavior)	Indirectly	Mesoscale / coarse-grained	Chen et al. (2023)	USA (Howard University, Baruch College - CUNY, Stevenson High School)	USA	https://doi.org/10.1007/s11051-023-05761-y	Coarse-Grained Molecular Dynamics (CGMD), Mesoscopic simulations	MARTINI 2.0	GROMACS 2019	Simulation box 26 × 26 × 26 nm³; 44 OVI peptides; 47 zwitterionic chains grafted	500 ns (equilibration) + 20 µs (production run) + 110 ns hydration test; timestep = 20 fs; 5 independent replicas with randomized velocities	Gold nanoparticles (AuNPs)	Spherical Au core (~3.2 nm) grafted with zwitterionic peptides (K–E alternating sequence); interacting with Ovispirin-1 protein	~3 nm core + 1–2 nm ligand shell	Protein–NP mixture in physiological salt solution	Electrostatic and Lennard-Jones (LJ) energy profiles, Hydration shell (g(r) water peaks), Orientation distribution (angle θ)	Protein adsorption density profiles, interaction energies, effect of surface charge balance on adsorption resistance; design guidelines for low-fouling surfaces	Compared with previous bare AuNP results (reference [28])	This falls under mechanism-focused mesoscopic modeling, and the verification only reaches the level of theoretical consistency, without experimental or cross-scale quantitative verification.	1	Models a single key transport stage (Protein Corona formation) using a general bulk aqueous environment, omitting membrane and BBB-specific features.	2	The paper is transparent about the mesoscopic CGMD methods, force fields (GROMACS, MARTINI 2.0), models, and simulation parameters, and explicitly refers to the supplementary material being available online.	1	The simulation was validated qualitatively by confirming that the observed slowing of corona formation (27%) and peptide orientation aligns with prior experimental and simulation trends	1.33333
6	2	The effects of serum albumin pre-adsorption of nanoparticles on protein corona and membrane interaction: A molecular simulation study	Coarse-Grained Molecular Dynamics (CGMD)	Stage 1–2 (protein corona modulation and NP–membrane interaction)	Adsorptive-Mediated Transcytosis (AMT)	Mesoscale	Li et al. (2023)	Xi’an Jiaotong University; Xi’an International University, China	China	https://doi.org/10.1016/j.jmb.2022.167771	Coarse-Grained Molecular Dynamics (CG-MD)	MARTINI v2.1 (with elastic network for protein stability)	GROMACS v5.1; INSANE (for bilayer generation); VMD (for visualization)	Systems include one NP and proteins in a CG membrane environment	1000 ns per system; timestep = 20 fs	Gold nanoparticles with PEG or PS surface brushes	Gold NP (2.5 nm) coated with PEG or charged polymers, with HSA pre-adsorption and C3b binding; interaction with lipid membranes	2–3 nm core + ligand shell	DPPC/DPPG mixed lipid bilayer representing cell membrane	Minimum distance tracking (NP-protein and NP-membrane), Electrostatic and van der Waals energy profiles, Radial distribution function (RDF) of NP-lipid group interactions	Binding free energies, contact maps, penetration depth, effect of protein pre-adsorption on membrane association; mechanistic insight into corona-mediated uptake	Consistent with literature reports (e.g., increased HSA reduces immune recognition)	The validation is more complete than previous papers (membrane thickness, structural stability), but it still lacks quantitative experimental data; it is "component-level validated, but system-level validation absent".	1	The study models two stages (Protein corona formation/Phase 1 and NP-membrane interaction/Phase 2); Includes coarse-grained lipid bilayer (DPPC/DPPG) representing a charged membrane, making it BBB-relevant at an early adsorption stage.	1	The modeling workflow is clearly described — Martini v2.1 force field, system size, protein sources (PDB 1BM0, 2I07), NP configurations, and GROMACS 5.1 simulation parameters — ensuring transparency and reproducibility;but does not provide downloadable input or trajectory data.	2	The research uses the widely adopted coarse-grained Martini force field, validates the structural stability of the protein models (RMSD < 0.3), explicitly compares protein adsorption and membrane interaction results with prior computational and experimental findings, and repeats some simulations for consistency checks.	1.33333
7	3	Dynamics of Human Serum Albumin Corona Formation on Gold Nanorods with Different Surface Ligands in Silico	Coarse-Grained Molecular Dynamics (CGMD)	Stage 2–3 (NP–membrane interaction and receptor-mediated uptake)	Indirectly	atomistic core + CG corona formation	Azman et al. (2021)	National University of Singapore (Singapore), Vietnamese-German University (Vietnam)	Singapore,Vietnam	https://doi.org/10.1021/acs.jpcb.0c09236	Coarse-Grained Molecular Dynamics (CGMD)	MARTINI	LAMMPS, VMD, AmberTools	14 HSA molecules arranged in multiple orientations around a 10 × 4 nm Au nanorod (different starting placements tested)	300 ns (up to 1000 ns for ligand adsorption stability checks)	Gold Nanorods (AuNRs)	Au nanorod (10 × 4 nm) functionalized with different surface ligands (CTAB, PSS, PDADMAC) interacting with HSA proteins	10 × 4 nm rod-shaped	Receptor-bearing lipid bilayer patch in implicit solvent	Movement of HSA molecules toward/away from AuNRs, Change in radius of gyration (ΔRg) and root mean square deviation (ΔRMSD)	Membrane wrapping fraction, endocytosis time, effect of NP elasticity and ligand density on uptake efficiency	Compared dynamics with and without surface ligands; correlated findings with prior studies	It provides extensive internal validation (RMSD/Rg), but lacks external experimental validation and cross-system benchmarks, thus falling under the category of "internal-only validation, no experimental confirmation".	1	Models the Protein Corona formation stage (Phase 1) by simulating multiple HSA molecules adsorbing on a surface-functionalized NP in solution, omitting membrane and translocation steps.	1	Provides comprehensive details on the NP size (10x4 nm), CG force field (MARTINI), ligand assembly (LbL method), simulation parameters, and references detailed supplementary information.	1	The multi-protein CGMD model was validated primarily through qualitative comparison to previous, simpler simulation results, establishing consistency in conformational change magnitude	1
8	4	Understanding receptor-mediated endocytosis of elastic nanoparticles through coarse grained molecular dynamic simulation	Coarse‑Grained Molecular Dynamics (CGMD)	Stage 2–3 (NP–membrane interaction and receptor-mediated uptake)	Receptor-Mediated Transcytosis (RMT)	Mesoscale	Shen et al. (2018)	USA / University of Connecticut, Department of Mechanical Engineering and Institute of Materials Science	USA	https://doi.org/10.1039/c7cp08644j	Coarse-Grained Molecular Dynamics (CGMD)	Custom CG potentials (WCA potential, FENE bonds, bending/area/volume constraints for elastic NPs; ligand–receptor binding via Morse potential with Monte Carlo binding/unbinding)	LAMMPS (with Langevin thermostat and custom modules)	Planar bilayer 200 × 200 σ²; NP radii = 10, 15, 20, 25σ (σ ≈ 0.88 nm); NP bead counts 2552–16064 depending on size	Up to ~70,000 τ (τ ≈ 5.38 ns → ≈0.4 ms real time)	Elastic nanoparticles (for receptor-mediated endocytosis)	Elastic spherical NPs represented by coarse-grained beads with variable bending and stretching stiffness; receptors embedded in membrane patch	10–50 nm effective radius	Receptor-bearing lipid bilayer patch in implicit solvent	Wrapping ratio over time Wrapping time (uptake efficiency) Elastic energy decomposition (NP and membrane) Ligand–receptor binding ratio	Membrane wrapping fraction, endocytosis time, effect of NP elasticity and ligand density on uptake efficiency	Wrapping efficiency compared with experimental uptake data (Takechi-Haraya et al., 2017). Scaling laws (relative wrapping efficiency vs bending rigidity) match experimental slopes.	This study relies on qualitative validation, which is consistent with theoretical and experimental phenomena, but lacks quantitative validation across scales and experiments. It is a typical example of "trend-level validation but no quantitative benchmarking".	1	Coarse-grained MD of receptor-mediated endocytosis of elastic nanoparticles (Phase 3). Explicitly models ligand–receptor interactions and membrane wrapping, representing a realistic endocytic transport mechanism;but the membrane model is generic (solvent-free lipid bilayer) and lacks BBB-specific features.	1	Methodology and parameters are transparently reported with sufficient detail in the ESI (e.g., explicit calibration for membrane rigidity κ=15ε and NP stiffness, calculation formula) to enable reproducibility, but the underlying data/scripts are not openly shared.	2	The model was comprehensively validated by systematically comparing its predicted scaling law between cellular uptake efficiency and phenomenal bending rigidity against independent experimental data.	1.33333
9	5	Protein adsorption on nanoparticles: Model development using computer simulation	Coarse‑Grained Molecular Dynamics (CGMD)	Stage 1 (protein adsorption equilibrium and corona model development)	Indirectly	Mesoscale	Shao and Hall ( 2016)	USA / North Carolina State University	USA	https://doi.org/10.1088/0953-8984/28/41/414019	Discontinuous Molecular Dynamics (DMD) with a coarse‑grained, implicit‑solvent protein model (two beads per residue)	Implicit solvent coarse-grained potential with: Square well/shoulder potentials Hard-sphere repulsions Double-wall bond constraints for secondary/tertiary structures	Custom DMD code developed by the authors	Proteins: Trp-cage, WW domain, GB3 (20–87 residues) NP diameters: 5.0, 10.0, 15.0, 20.0 nm Protein concentrations: 0.5–10 mM	Up to 600 billion collision steps per system Temperatures at 298 K (reduced T = 1.0) Multiple repetitions per case for statistical convergence	Gold nanoparticles with adsorbed proteins	Model spherical NP (5–20 nm diameter) interacting with coarse-grained proteins (Trp-cage, WW domain, GB3)	5–20 nm diameter	Implicit solvent protein–NP mixtures (0.5–10 mM protein conc.)	Adsorption isotherms (θeq vs. Ceq) Fit to seven classical adsorption models (Langmuir, Freundlich, Temkin, Kiselev, Elovich, Fowler-Guggenheim, Hill-de Boer) Equilibrium constant k derived per system	Adsorption isotherms fitted to Langmuir, Freundlich, Temkin and Kiselev models; derived generalized dimensionless adsorption model	Models fit compared via R² (Langmuir: 0.96, Temkin: 0.98, Elovich: 0.78, etc.). Attempted polynomial fits of k vs. r_protein/r_NP across 8 systems.	It belongs to strong simulation-to-theory consistency, but lacks any experimental verification; it is "model-consistency validation without empirical anchor".	1	Models a single key transport stage (Protein Corona formation) by simulating protein adsorption equilibrium on a spherical nanoparticle in solution.	2	Provides comprehensive details on the two-bead-per-residue model, virtual bonds, simulation units, temperature, and refers to supplemental tables for parameters.	1	The adsorption model was validated qualitatively by testing how well its prediction curves matched classical adsorption isotherms (Langmuir, Freundlich) derived from simulation data	1.33333
10	1	Tuning the Microstructure of Protein Corona by Nanoparticle Hydrophobicity: A Dissipative Particle Dynamics Study	Dissipative Particle Dynamics (DPD)	Stage 1 (protein corona formation) – adsorption and spatial distribution of proteins around NPs as a function of NP hydrophobicity.	Indirectly	Mesoscopic	Sun et al. (2023)	Shandong Vocational College of Light Industry, China Guangzhou University, China Shandong Xinquan Pharmaceutical Co., Ltd., China	China	https://doi.org/10.1246/cl.230036	Dissipative Particle Dynamics (DPD)	Standard DPD with conservative, dissipative, and random forces (custom a_ij interaction matrix)	Not explicitly mentioned (standard DPD environment likely)	Box size = 20 × 20 × 20 (reduced units); bead density = 3	10,000 time units (~37.7 ns)	Gold-like nanoparticles with systematically varied surface hydrophobicity (HY1–HY7 library).	NP core built from 13 NC beads with 12 linker beads (NK) and 12 shell beads (NL/NB) whose hydrophilic (NL) vs hydrophobic (NB) ratio tunes surface hydrophobicity, mimicking ligand-modified gold NP libraries.	few-nm core	Serum-like protein mixture containing small, mid, and large proteins at a total of 10 wt% relative to water, representing the blood/plasma environment surrounding circulating nanoparticles; no explicit lipid membrane is modeled.	Radial Distribution Function (RDF) peaks (intensity, distance)	RDF-based corona microstructure, hydrophobicity-dependent protein adsorption amount and distance, and size-selective enrichment of protein species around more hydrophobic NPs.	Agreement with prior experimental studies on protein adsorption	It aligns with literature trends but lacks quantitative experimental validation, thus constituting "qualitative-only validation."	0	Uses DPD to study protein corona structure around nanoparticles in solution, focusing on adsorption microstructure without modeling membranes or BBB-related interactions.	1	Methodology and all critical DPD interaction parameters, bead definitions, and simulation conditions are transparently reported, enabling reproducibility, but the underlying data/scripts are not openly shared.	1	The DPD model was validated qualitatively by showing that predicted trends in corona formation based on NP hydrophobicity aligned with experimental and established simulation data.	0.666667
11	2	In silico insights into the receptor-mediated endocytosis of virus-like nanoparticles	Dissipative Particle Dynamics (DPD)	Stage 2 (receptor-mediated endocytosis) – VNP attachment, partial/full wrapping and budding into the cell.	Receptor-Mediated Transcytosis (RMT)	Mesoscopic	Li et al. (2022)	China / China University of Petroleum (East China), Chinese Academy of Sciences	China	https://doi.org/10.1016/j.cplett.2022.139360	Dissipative Particle Dynamics (DPD)	DPD with conservative, dissipative, and random forces	LAMMPS (simulation), OVITO (visualization)	Box: 80rc × 80rc × 40rc ~768,000 DPD beads 100 VLP models (10 spike lengths × 10 spike numbers)	Timestep = 0.015τ, >1,000,000 steps (~10–20 ns)	Virus-like nanoparticles (VNPs) with spike-decorated surfaces.	Spherical core with grafted spike-like protrusions bearing ligands, mimicking viral capsid plus glycoprotein spikes; generic coarse-grained bead chemistry.	tens of nm	Coarse-grained lipid bilayer with 3 hydrophilic head beads and 6 hydrophobic tail beads per lipid, with embedded receptors, representing host-cell membranes for viral entry under controlled mechanical properties.	Engulfment ratio, Particle–membrane distance, Receptor distribution and mobility, Mean square displacement (MSD) of receptors	Design maps linking spike architecture and receptor density to wrapping pathways and uptake efficiency, offering insight into virus-inspired nanocarrier design.	Compared spiky VLPs with non-spiky NPs; showed biphasic behavior. Endocytosis results confirmed with experimental validation of VLP uptake behavior.	Based solely on theoretical trends, completely lacking experimental quantitative verification or benchmarks.	1	The study models the key transport stages of NP–membrane interaction and endocytosis (Phase 2/3) but uses a simplified, general lipid bilayer membrane with non-specific receptors.	1	The methodology clearly outlines the DPD model, the parameters for all components (membrane, NPs, receptor), and the simulation protocol (NPT ensemble, thermostats), but the simulation files or raw data are not made publicly available.	1	The model was validated qualitatively by comparing its predicted endocytosis pathway and binding trends to literature reports for virus-like NPs.	1
12	3	Design strategy of pH-sensitive triblock copolymer micelles for efficient cellular uptake by computer simulations	Dissipative Particle Dynamics (DPD)	Stage 2 (NP–membrane interaction / penetration) – micelle fusion, direct penetration into the lower leaflet, and Janus-like engulfment pathways.	Receptor-Mediated Transcytosis (RMT) & Direct Penetration	Mesoscopic	Xia et al. (2018)	Soochow University, China Anqing Normal University, China Nanjing University, China	China	https://doi.org/10.1088/1361-6463/aaae4d	Dissipative Particle Dynamics (DPD)	Standard DPD forces (conservative, dissipative, random) with interaction matrix aij; harmonic spring bonds and three-body angle potentials for lipid rigidity; soft Lennard-Jones potential for ligand–receptor interaction	Modified LAMMPS (Feb 2014 version)	Box: 50rc × 50rc × 42rc 400 copolymers self-assembled into one micelle Membrane: 80% lipids, 20% receptors	≥1.8 × 10⁶ DPD steps Time step Δt = 0.02τ; τ ≈ 3 ns ⇒ Simulated time ~108 μs	pH-sensitive triblock copolymer micelles (TCMs) as drug nanocarriers.	Self-assembled micelles from triblock copolymers L₂CₘPₙ comprising ligand block (L), hydrophobic block (C) forming the micelle core, and pH-sensitive polyelectrolyte block (P) forming a corona.	tens-of-nanometers	Coarse-grained lipid bilayer mimicking tumor-cell membranes at different pH conditions: 80% lipids (of which ~10% are negatively charged, each lipid with 4 head + 6 tail beads) and 20% mobile receptors (uncharged heads that bind ligands via Lennard–Jones interactions) forming an 80:20 lipid:receptor ratio.	Penetration efficiency (% of copolymers reaching lower leaflet) Structural switching of micelles (umbrella-like, fusion, engulfment) Energy profiles and center-of-mass distance between micelle and membrane.	Relationships between block architecture, ionization degree, ligand–receptor strength and penetration efficiency; identification of structural motifs that favor deep penetration vs surface fusion.	Compared efficiencies across ionization degrees, L–R strengths, and block sequences; trends aligned with expected pH-responsiveness and receptor-driven uptake behavior.	The internal structure is reasonable, but the validation is entirely based on trends and lacks quantitative or cross-scale validation capabilities.	1	NP–membrane interaction (Phase 2) and subsequent cross-membrane passage via penetration and engulfment (Phase 3), including ligand-receptor binding kinetics;using a cell membrane model differentiated by simple negative charge, but lacking specific BBB features.	1	The DPD methodology, including specific parameters for the polymer, core, membrane, and solvent beads, is highly detailed, with the exception of publicly available simulation files or raw output data.	1	The DPD model was validated qualitatively by confirming that the predicted NP uptake pathway depended on pH and aligned with existing theoretical models.	1
13	4	Receptor-mediated membrane adhesion of lipid-polymer hybrid (LPH) nanoparticles studied by dissipative particle dynamics simulations	Dissipative Particle Dynamics (DPD)	Stage 2 (NP–membrane adhesion / pre-endocytic wrapping) – receptor-mediated contact, partial wrapping and budding propensity.	Receptor-Mediated Transcytosis (RMT)	Mesoscopic	Li and Gorfe (2015)	USA / University of Texas Health Science Center at Houston	USA	https://doi.org/10.1039/c4nr04834b	Dissipative Particle Dynamics (DPD)	DPD conservative/dissipative/random forces; explicit a_ij matrix; harmonic bonds/angles; tether chains hydrophilic; core polymer hydrophobic; receptor modeled as 12-layer cylinder; ligand–receptor attraction tunable (Δa = 19–24 kBT)	LAMMPS (simulation), VMD (analysis/visualization)	NP: polymeric core = 1000 beads; lipid shell = 600 lipids (60 tethered with polymer/ligand); membrane = 2306 lipids + 100 cylindrical receptors	NP self-assembly: 2,000,000 steps (~40,000 t₀); adhesion runs up to 1.2 × 10⁵ t₀; timestep Δt = 0.02	Lipid–polymer hybrid (LPH) nanoparticles.	Hydrophobic polymeric core wrapped by a lipid monolayer shell, with grafted polymer tethers bearing ligands for membrane receptors (LPH core–shell–corona architecture).	few–tens of nanometres	Generic receptor-decorated lipid bilayer modeling tumor-cell membranes with overexpressed targets, built from 2306 lipids and 100 cylindrical transmembrane receptors (84 beads each, 12-layer model with active sites on both sides of the membrane).	Adhesion shows two-stage kinetics (fast engagement + slow reorganization); equilibrium ligand–receptor pairs (Ne) increase from ~8 to ~27 with Δa; receptor redistribution, tether stretching, and lipid mobility enhance adhesion; bilayer develops negative curvature at stronger binding; lateral diffusion coefficient decreases with Δa	Phase behavior between non-adhesive, adhesive, and wrapped states; contact area and bond number; design rules for LPH architectures promoting stable adhesion and efficient uptake.	Ligand–receptor binding fitted to pseudo-first-order kinetics; adhesion metrics (Ne, kapp, τ, Dn) quantified; consistent with prior DPD and experimental adhesion studies.	The physical mechanism is rigorous, and the qualitative trend is consistent with the literature, but quantitative experimental verification is lacking.	1	Simulations of receptor-mediated membrane adhesion of ligand-tethered lipid–polymer hybrid nanoparticles (Phase 2–3); includes receptor–ligand binding and membrane deformation representative of endothelial adhesion processes;using a generic lipid bilayer.	1	The study thoroughly explains the DPD model development, force field parameterization (e.g., interaction matrix, receptor density, spring constants), and simulation setup, but the computational assets are not openly provided.	1	The DPD model was validated qualitatively by showing that the predicted membrane adhesion trends aligned with fundamental continuum theory models.	1
14	5	Simulation and analysis of cellular internalization pathways and membrane perturbation for graphene nanosheets	Dissipative Particle Dynamics (DPD)	Stage 2 (NP–membrane interaction / translocation) – insertion, wrapping, sandwiched states and membrane piercing by 2D nanomaterials.	Indirectly:penetration/wrapping physics	Mesoscopic	Mao et al. (2014)	China / Tsinghua University, Key Laboratory of Advanced Materials, Ministry of Education	China	https://doi.org/10.1016/j.biomaterials.2014.03.087	Dissipative Particle Dynamics (DPD) with N-varied DPD to keep a tensionless membrane	DPD with conservative, dissipative, random, spring (bonds) and angle forces; modified velocity-Verlet (Groot–Warren). Graphene elasticity calibrated by setting spring and angle constants to ~700 kcal·mol⁻¹·Å⁻² and ~700 kcal·mol⁻¹·rad⁻²	Modified DPD implementation (Groot–Warren integrator); not LAMMPS-specific in the paper	Membrane: 10,000 lipids self-assembled into a 56 × 56 nm² bilayer (tensionless). Lipid model: head = 3 hydrophilic beads; two tails = 3 hydrophobic beads each. Graphene square sheets with edge length 3.5–10.5 nm; oxidation types: PG, eGO, sGO (20%), dGO (40%)	Δt = 0.02 (DPD units); mapped time scale τ ≈ 7.7 ns; each run ≥ 45 ms total simulated time	Graphene-based nanosheets (pristine and oxidized).	Square graphene sheets with unoxidized basal plane beads and oxidized edge/basal beads representing pristine graphene (PG), edge-oxidized (eGO), sparsely oxidized (sGO), and densely oxidized (dGO).	3.5 to 10.5 nm	Large, fluid coarse-grained lipid bilayer mimicking a cell plasma membrane, constructed from lipids with 3 hydrophilic head beads and 2×3 hydrophobic tail beads per lipid, used to quantify local membrane perturbation and deformation during graphene–membrane interactions.	Membrane thickness field mapping; coordination number (Nr) of lipid beads around graphene (Nr≈1 one-side covered, Nr≈2 fully buried); wrapping/bending-energy analysis (theory)	Phase diagram of internalization pathways vs size and oxidation degree, membrane thickness and perturbation maps, and mechanistic links to cytotoxicity and antibacterial activity.	Simulation/theory reproduce experimental observations: membrane invaginations/hemisphere vesicles (Lammel et al. 2013), lying-across states and adhesion/isolating behavior (Russier et al. 2013), and membrane rupture by GO (Tu et al. 2013); trends with sheet size consistent with Yue et al. 2012.	Multiple methods provide cross-support, but direct experimental quantitative verification is lacking; this falls under the category of "semi-validated theoretical consistency".	1	The study models key transport stages (NP–membrane interaction and translocation/Phase 2/3) using a generic lipid bilayer membrane without any BBB-specific features in the primary DPD simulations.	1	The study precisely details the DPD force field parameters for graphene, lipid tails, water, and head groups, along with the simulation procedure, but the input files and raw data remain inaccessible.	1	The graphene-membrane interaction model was validated qualitatively by ensuring the predicted perturbation and internalization pathways aligned with literature findings.	1
15	6	Design maps for cellular uptake of gene nanovectors by computer simulation	Dissipative Particle Dynamics (DPD)	Stage 2 (NP–membrane interaction / endocytosis) – receptor-mediated engulfment of gene nanovectors modulated by DNA loading and pH.	Receptor-Mediated Transcytosis (RMT) & Adsorptive-Mediated Transcytosis (AMT)	Mesoscopic	Ding & Ma (2013)	National Laboratory of Solid State Microstructures & Department of Physics, Nanjing University, China Center for Soft Condensed Matter Physics and Interdisciplinary Research, Soochow University, China	China	https://doi.org/10.1016/j.biomaterials.2013.06.067	Dissipative Particle Dynamics (DPD) coarse-grained simulations with hydrodynamic interactions and electrostatics	DPD with conservative/dissipative/random forces; electrostatics via Groot charge smearing (r_e = 1.6 r_c) with counterions; a_ii = 25; a_WH,WP,WI,WC,HP,HI,HC,PI,PC,IC,LC,LH,LW,LI,LP = 25; a_LT,WT,PT,HT,IT,CT = 100; soft LJ for ligand–receptor (ε = 5 k_BT, σ = 0.624 r_c, r_cut = r_c); harmonic bonds (k_s = 64, l_0 = 0.5 r_c; tails cross-bond k_s = 10); angle potential (k_a = 10, θ_0 = 180°) for li…	Modified LAMMPS (12 Jun 2011); NVT; zero-tension area control every 1000 steps	NP radius fixed = 4 nm; NP core built as rigid fcc of hydrophilic beads (lattice constant a = 0.50 nm); PE–ligand chain = 4 beads (first two = ligands), half of PE beads carry +e at full protonation; receptors = 50% of membrane; negative lipids modeled by replacing the +e head bead with neutral to yield net −e; box 75 r_c × 75 r_c × 40 r_c (r_c = 1.0 nm); membrane zero-tension area A_0 ≈ 1.28 nm²…	Δt = 0.015 τ; τ ≈ 2.4 ns (mapped from DPPC thickness ≈ 4 nm and D_lipid ≈ 5 μm²/s)	Gene nanovector	Inorganic rigid NP core grafted with cationic polyelectrolyte chains complexed with DNA molecules	10–50 nm (implicit DPD units)	Charged amphiphilic lipid membranes representing normal versus cancer cell surfaces with different charge and pH: lipids have 4 head beads (first +e, second −e, two neutral) and two 3-bead hydrophobic tails; receptors share the same geometry but with the first two head beads uncharged and binding ligands via soft Lennard–Jones potentials, and the fraction of negatively charged lipids is varied to…	PE length affects uptake: Short PE (N=1): DNA blocks ligand–receptor binding → reduced uptake Medium PE: DNA adsorbs in PE corona → uniform ligand distribution → full uptake Long PE: ligand-lack phenomenon during wrapping → incomplete uptake DNA length/concentration: Optimal uptake at matched PE/DNA length; high DNA concentration can suppress frustrated endocytosis until surface adsorption satura…	Design maps showing how DNA amount, chain length, PE density and protonation degree control full vs frustrated endocytosis and the differential uptake between normal and cancer cells.	Phase/uptake trends consistent with reported higher transfection in cancer-like (low pH, more negative) conditions; internal consistency across PE/DNA/membrane-charge scans.	This is a typical "trend consistency only" study: it has internal physical consistency, but lacks experimental and cross-scale quantitative verification.	1	Simulations of gene nanovector uptake (Phase 3) modeling receptor-mediated endocytosis with lipid membranes containing receptors; includes pH and cancer vs. normal cell comparisons relevant to BBB transport mechanisms;but the cell membranes are generic lipid bilayers differentiated only by charge, not BBB-specific features.	1	The paper extensively details the DPD model, including force field parameters, simulation boxes, and specific membrane/nanoparticle representations, but lacks openly shared input files or raw data.	1	The DPD model was qualitatively validated by ensuring the predicted endocytosis kinetics align with general size- and shape-dependent cellular uptake laws	1
16	7	Molecular modeling of the relationship between nanoparticle shape anisotropy and endocytosis kinetics	Dissipative Particle Dynamics (DPD)	Stage 2 (NP–membrane interaction / receptor-mediated endocytosis) – shape-dependent wrapping, invagination, and uptake kinetics.	Receptor-Mediated Transcytosis (RMT)	Mesoscopic	Li et al. (2012)	China / Beijing University of Chemical Technology; Soochow University	China	https://doi.org/10.1016/j.biomaterials.2012.03.044	N-varied Dissipative Particle Dynamics (DPD)	DPD with conservative, dissipative, and random forces; Groot–Warren formulation. Lipid bead parameters: a_TT = 15; a_WW = a_HH = 25; a_HT = 50; a_TW = 80. Ligand–receptor binding: strongest interaction (a_LR = 0, maximally attractive). Bonded forces: spring constant k_s = 128 k_BT, equilibrium bond = 0.7 r_c; angle potential K_f = 10, θ_0 = π.	Custom implementation; DPD-based code	Four types of nanoparticles: Sphere (7.1 nm) Long rod (4.52 × 9.7 nm) Short rod (5.8 × 5.8 nm) Disk (9.7 × 1.9 nm) System box: variable size, includes membrane, solvent beads, ligands, and receptors	Simulation units: up to ~3000 ns physical time Multiple runs (10–25) per condition Mapping: rc ≈ 6.46 Å, τ ~ few ns	Ligand-coated nanoparticles of varying shapes (sphere, rod, disk).	Generic rigid inorganic/polymeric cores with ligand beads grafted on the surface to engage membrane receptors.	~3.5–10 nm	Simplified DMPC-like coarse-grained lipid bilayer representing a mammalian cell plasma membrane under controlled surface tension, composed of lipids with 3 hydrophilic head beads and 2×5 hydrophobic tail beads, with 25% of lipids designated as receptors embedded in the bilayer.	Invagination and wrapping percentage over time NP orientation angle during uptake Fraction of asymmetric endocytosis Time-dependent wrapping curves under different tensions	Endocytosis time vs shape anisotropy, degree and symmetry of membrane wrapping, NP orientation dynamics, and design maps linking shape to uptake efficiency.	Sim results consistent with experimental observations: spherical NPs faster uptake; rod slower; disk slowest (Chithrani et al. 2006–2007).	This is a typical case of theoretical consistency verification, but lacking any experimental benchmark.	1	The study modeled receptor-mediated endocytosis (Phase 3) using DPD with ligand–receptor binding and membrane wrapping, but the lipid bilayer was a generic DMPC-like model lacking endothelial or BBB-specific components	1	The simulation methods, including the detailed descriptions of DPD parameters, NPs of various shapes (sphere, rod, disc), and the coarse-grained membrane model, are transparently reported, but not openly shared.	1	The model was validated qualitatively by confirming that the predicted shape-dependent endocytosis kinetics followed reported experimental and theoretical trends.	1
17	8	Counterintuitive cooperative endocytosis of like-charged nanoparticles in cellular internalization: Computer simulation and experiment	Dissipative Particle Dynamics (DPD)	Stage 2 (NP–membrane interaction / cooperative endocytosis) – collective effects of multiple like-charged NPs on membrane deformation and uptake.	Adsorptive-Mediated Transcytosis (AMT)	Mesoscopic	Li et al. (2017)	China / Beijing Forestry University, Soochow University, Beijing University of Chemical Technology, Shandong University	China	https://doi.org/10.1088/1361-6528/aa56e0	DPD (N-varied DPD with electrostatics)	DPD conservative/dissipative/random forces; Coulomb electrostatics; lipid bilayer modeled with Cooke–Deserno scheme; receptor = lipid-like with negatively charged head beads (−e); NP = rigid core with positively charged ligand beads (+e)	Not explicitly specified	NP diameters = 3.23, 4.5, 7.1 nm; ligand densities = 0.1, 0.3, 0.5, 0.7; initial NP–NP distances = 0, 3.23, 5.8, 9.044 nm	Simulations up to ~3520 ns (mapped from rc = 6.46 Å)	Multiple like-charged spherical nanoparticles undergoing cooperative uptake.	Rigid spherical cores coated with uniformly charged ligand shells, all carrying the same net surface charge sign (like-charged NPs).	few–several nm	Negatively charged receptor-bearing lipid membrane representing a generic mammalian cell surface, where the bilayer carries net negative charge and receptors are modeled as lipid-like molecules with negatively charged (−e) head beads; an implicit ionic environment provides electrostatic repulsion between approaching nanoparticles.	NP–NP distance evolution, wrapping percentage, invagination rates, free-energy profiles for two-NP interaction, uptake percentage (ICP-MS)	Uptake pathways and critical conditions for cooperative vs independent endocytosis, showing regimes where the presence of neighboring like-charged NPs enhances rather than suppresses internalization.	TEM and ICP-MS confirmed cooperative uptake; uptake blocked at 4 °C and with NaN₃ → energy-dependent process; free-energy analysis matched experimental trends	This is the most strongly validated version in the series: it has experimental evidence, but still lacks quantitative benchmarks; it is "experimental-supported but semi-quantitative".	1	The DPD model captures receptor-mediated cooperative endocytosis (Phase 3) and includes electrostatic interactions, but the membrane is a generic lipid bilayer (not BBB-specific).	1	The underlying DPD model and specific parameters, such as the charged NP-membrane repulsion cutoff, are clearly specified, but the study does not offer open access to the simulation input files or results.	1	The DPD model was validated qualitatively by confirming the simulated cooperative endocytosis trends aligned with recent theoretical and experimental observations.	1
18	9	Computer simulation of the role of protein corona in cellular delivery of nanoparticles	Dissipative Particle Dynamics (DPD)	Stage 1–2 (protein corona formation and its impact on endocytosis) – HSA corona assembly on NPs and modulation of macrophage vs cancer-cell uptake.	Receptor-Mediated Transcytosis (RMT) & Adsorptive-Mediated Transcytosis (AMT) (Modulated by Corona)	Mesoscopic	Ding & Ma (2014)	China / Nanjing University and Soochow University	China	https://doi.org/10.1016/j.biomaterials.2014.06.033	Dissipative Particle Dynamics (DPD) + Steered Molecular Dynamics (SMD for PMF)	Groot–Warren DPD with electrostatics (charge smearing r_e ≈ 1.6 r_c); a_ii = 25, a_ij = 100 for hydrophobic–hydrophilic; soft LJ for receptor–ligand (ε = 5 k_BT for NP–cancer receptor, 2 k_BT for HSA–macrophage); harmonic bond/angle terms for lipids & HSA.	LAMMPS (modified version, June 2011), custom code for PMF	Box = 75 r_c × 75 r_c × 40 r_c (r_c ≈ 1 nm), density ρ = 3/r_c³; NP as rigid fcc lattice (a = 0.40 nm); NP radii used = 3 nm (hydrophobic), 5 nm (positive), 10 nm (PMF runs); HSA = 585-bead chain (one bead per amino acid, four bead types)	Δt = 0.015 τ; τ ≈ 2.4 ns; multiple SMD pulling runs for PMF; zero-tension area control every 1000 steps	Protein-coated nanoparticle	Hydrophobic or charged NP surface with adsorbed human serum albumin (HSA) protein corona	10–100 nm (effective DPD diameter)	Blood-plasma human serum albumin (HSA) acts as the corona-forming protein around nanoparticles, which subsequently interact with receptor-decorated amphiphilic lipid bilayers mimicking macrophage and cancer-cell membranes; each bilayer is built from lipids with 4 hydrophilic head beads (two charged +e/−e, two neutral) and 2×3 hydrophobic tails, with ~5% negatively charged lipids in some cases, an…	PMF profiles of NP–HSA adsorption; number of adsorbed HSA vs NP type; time-sequence NP–membrane snapshots; pH-dependent adsorption	PMFs and adsorption profiles vs NP surface chemistry and pH, corona coverage, and predicted trends in cellular uptake and phagocytosis with and without protein corona.	Qualitative agreement with experiments: corona blocks targeting, enhances macrophage adhesion; pH-dependent HSA adsorption matches experimental charge reversal behavior.	High-quality mechanism research, but the verification remains entirely at the qualitative level, without experimental or cross-scale benchmarks.	1	Simulations of NP–protein corona complexes interacting with macrophage and cancer cell membranes (Phase 1–3), capturing both corona effects and membrane-specific uptake behavior.	1	The methodology is clearly described, detailing the DPD simulation parameters for modeling protein corona on NPs and the subsequent endocytosis process, without openly sharing the necessary files or data.	1	The DPD model was validated qualitatively by showing that its results were consistent with observed experimental trends regarding protein corona effects on cellular delivery.	1
19	1	UANanoDock: A Web-Based UnitedAtom Multiscale Nanodocking Tool for Predicting Protein Adsorption onto Nanoparticles	Multiscale (AA-MD + CG-MD)	Stage 1 (Protein Corona Formation) – screening of protein–NP binding orientations and affinities governing corona composition.	Indirectly	Multiscale (UnitedAtom + continuum)	Subbotina et al. (2025)	Ireland (University College Dublin); United Kingdom (University of Birmingham); Cyprus (Entelos Institute; NovaMechanics Ltd., Nicosia); Greece (NovaMechanics MIKE, Piraeus)	Ireland, United Kingdom, Cyprus, Greece	https://doi.org/10.1021/acs.jcim.4c02292	Coarse-Grained Nanodocking via UnitedAtom model (based on precalculated potentials from MD simulations)	UnitedAtom parameterization: short-range AA–surface PMFs precalculated by enhanced-sampling all-atom MD for each amino-acid/material pair; long-range van der Waals via Hamaker constants; electrostatics from surface potential (Debye–Hückel form)	UANanoDock (Enalos Cloud) using internal UnitedAtom UA 1.1.0 in NPCoronaPredict v1.0.4; NGL Viewer and PropKa used in preprocessing; desktop UnitedAtom v1.2.0 used for local reruns	Orientation sampling with default δ = 5°, Nbin = 6; web app imposes cap Ntotal = 16,200 calculations per protein–NP system; distance sampling up to ~2.0 nm from the surface for Boltzmann averaging.	<1 min per protein for docking predictions	Silver Nanoparticles (AgNPs)	NP bead with a specified material type (e.g., Ag), hkl plane (e.g., 111 for crystalline Ag), and surface potential (zeta-potential)	2–50 nm radius (4–100 nm diameter)	Protein adsorption interfaces from experimental datasets	Adsorption energy (E_ads, kJ/mol), orientation heatmaps, binding site prediction	Binding energies, preferred orientations, adsorption probabilities	Qualitative consistency only (e.g., predicted IgG “side-on/head-on” orientations align with dipole-based expectations and prior reports); no new experimental validation presented.	The method relies on previously validated atomistic PMFs but lacks new experimental benchmarking; strong transparency compensates for limited external validation.	1	Presents a web-based multiscale docking tool (UANanoDock) for protein adsorption on nanoparticle surfaces(phrase 1), limited to corona modeling without membrane or BBB transport representation.	2	The application (UANanoDock) is freely accessible via the Enalos Cloud Platform, the Modeling Data documentation (MODA) is openly provided, and all underlying data and Python scripts are on GitHub to ensure FAIRness.	2	The multiscale model underlying the tool was systematically validated by direct comparison of its predicted binding energies against prior, more demanding MD simulations and experimental trends.	1.66667
20	2	Predicting nanoparticle uptake by biological membranes: theory and simulation	Multiscale (AA-MD + CG-MD)	Stage 2–3 (NP–Membrane Interactions → Cross-BBB Transport) – predicts adhesion, partial wrapping, and transcytosis thresholds.	Passive Adsorption / Wrapping	Continuum	Schneemilch & Quirke (2022)	Imperial College London, UK	United Kingdom	https://doi.org/10.1080/08927022.2021.1996574	Atomistic and Coarse-Grained Molecular Dynamics (MD), Extended Thin Film Theory	Atomistic: Slipids lipid force field with TIP3P water; Substrate–lipid interactions calibrated (gold scaled 0.925 LJ well depth; silica/titania from prior parametrizations). CG: 10-bead DMPC implicit-solvent model optimized with MAGIC.	GROMACS 5.1.2+, with supporting tools like VMD	Bilayer ribbons and disks for adhesion/wrapping; spheres 6–15 nm, cylinders 6–25 nm, cubes 10 nm; planar slabs ~30×4 nm.	Atomistic adhesion runs: up to ~100 ns per surface; CG wrapping: tens of ns per particle, extended under controlled tension to equilibrium.	Gold, Silica, and Titania (for adhesion); Gold (for wrapping)	Surfaces include: Gold (Fcc 111), Silica and Titania	Spherical and cylindrical particles: 6, 10, 15, 20, 25 nm diameter used for wrapping simulations333333333. Critical diameters predicted up to $\sim$68 nm4.	Lipid-bilayer / cellular membrane models;DMPC (pure and mixed lipids with POPC, DOPE, BMP, cholesterol)	Adhesion strength (kW in mN/m), Critical diameter for adhesion, Membrane tension vs. penetration depth, Effective adhesion energy (wSLB) based on curvature	Critical adhesion energies, uptake probability, wrapping thresholds	Gold adhesion validated against experimental data. Results aligned with Deserno model, and improved with finite-thickness corrections.	Although lacking experimental adhesion benchmarks, this work features unusually rigorous cross-scale consistency (AAMD→CG→continuum) and provides one of the strongest validation frameworks among reviewed studies.	1	The proposed approach predicts the uptake/wrapping of nanoparticles by generic liposomes in solution, focusing on the NP-membrane interaction phase without utilizing BBB-specific components.	2	The methods are highly detailed, specifying software (GROMACS), force fields (Slipids, explicit PMFs), and the authors explicitly provide an archive containing all input files and truncated output data via an online repository.	2	The model was comprehensively validated by systematically comparing its predicted membrane tension and wrapping behavior against extensive atomistic simulations and classical thin film theory.	1.66667
21	3	Multiscale Simulation of Protein Corona Formation on Silver Nanoparticles: Study of Ovispirin-1 Peptide Adsorption	Multiscale (AA-MD + CG-MD)	Stage 1 – peptide-mediated corona structure and adsorption kinetics.	Indirectly	Multiscale (CG + AA)	Sarker et al. (2022)	Howard University, USA	USA	https://doi.org/10.1021/acs.jpcb.1c08267	Multiscale modeling using both atomistic and coarse-grained molecular dynamics (CGMD)	Atomistic: CHARMM36 (peptides) + TIP3P water; Ag–peptide & Ag–water Lennard-Jones parameters from literature. CG: Martini 3.0 with elastic network (martinize.py)	GROMACS 2019.6 (CG & AA); reverse-mapping to AA; DSSP for secondary structure analysis	CG systems with 3.2 nm and 10 nm AgNPs + 44 ovispirin-1 peptides; cubic boxes 26×26×26 nm³ (3.2 nm NP) and 26.25×26.25×26.25 nm³ (10 nm NP). Atomistic box 15.94 nm per side (10 nm NP case)	CGMD up to 16.7 µs; atomistic MD ~230 ns (after NPT equilibration at 1 bar)	Bare silver nanoparticles (AgNPs)	Atomistic AgNP core. Bare AgNP surface modelled as hydrophilic by assigning Martini P4-type hydrophilic CG beads to each Ag atom.	3.2 and 10 nm diameter	Protein corona in physiological solution	Adsorption orientation (side-on, end-on, tilted), Contact residue frequency (e.g., Lys1, Arg4, Arg8), Radial distribution functions (RDFs), adsorption distances, Total interaction energy between peptide and AgNP	Adsorption kinetics, corona morphology, peptide unfolding	Consistent with previously reported peptide–metal interactions. Atomistic results confirmed stability and interaction specificity.	Validation is primarily qualitative and internal (CG→AAMD refinement), with no quantitative experimental comparison, indicating a moderate validation bias.	1	Conducts multiscale CG and atomistic simulations of peptide corona formation on silver nanoparticles in aqueous medium(phrase 1), without including membrane or cellular transport modeling.	2	The study provides transparent methods (CGMD/atomistic MD, Martini 3.0/CHARMM36, GROMACS), extensive parameters, and explicitly offers Supporting Information via the publisher's link with Figures of landing sites and radial distribution functions, enabling detailed verification of the quantitative data.	1	The multiscale model was validated qualitatively by showing the observed structural changes and adsorption mechanisms align with previous high-resolution MD and experimental trends.	1.33333
22	4	A multiscale model of protein adsorption on a nanoparticle surface	Multiscale (AA-MD + CG-MD)	Stage 1 (Protein Corona Formation) – early protein adsorption and conformational rearrangement defining NP identity.	Indirectly	Multiscale (CG + AA)	Power et al. (2019)	University College Dublin, Ireland Stockholm University, Sweden Technological University Dublin, Ireland	Ireland, Sweden	https://doi.org/10.1088/1361-651X/ab3b6e	Multiscale modelling combining atomistic molecular dynamics (MD) with a coarse-grained (CG) “united atom” model, plus continuum-level core potential calculations (Lifshitz theory)	AMBER03 for amino acids Heinz et al. LJ parameters for gold TIP3P water model Lorentz–Berthelot combination rules for cross-interactions Electrostatics via linearized Debye–Hückel using NP surface potential (ψs) and solution ionic strength (I0); long-range core attraction via Hamaker/Lifshitz continuum term combined with surface PMFs.	GROMACS v5.1 + PLUMED 2.3 (AWT-MetaD), custom UnitedAtom C++ program for protein–NP adsorption energy calculation	All-atom MD for single amino acid–surface interactions NP radii from 5 nm to 250 nm Protein orientations: 0°–355° φ, 0°–175° θ, 2592 orientations (averaged over 16 subsamples)	Equilibration: 20 ps (NVT) + 200 ps (anisotropic NPT); AWT-MetaD production: 500 ns per amino-acid PMF (uncertainty checked over 100-ns blocks)	Gold nanopaticle (AuNP)	NP outer layer (surface) parameterized at the atomistic level, reflecting the local environment (e.g., hydration). Simulations used a neutral gold surface (100 FCC Au).	5–250 nm radius	Plasma protein layer around NP core	Adsorption free energy increases with NP size due to stronger long-range van der Waals from the core PMF results show two AA interaction categories: Strongly attractive (e.g., ARG −17.39 kT, PHE −17.75 kT, TYR −14.32 kT, GLU −13.63 kT) Weakly attractive (e.g., ASP −2.29 kT, GLY −2.98 kT) Binding energy maps reveal size-dependent preferred orientations for proteins (e.g., HSA has distinct minima f…	Binding affinities, conformational changes of adsorbed proteins	Adsorption energy magnitudes match experimental/theoretical ranges (10² kT scale for gold) Protein ranking trends consistent with experimental corona composition differences for small vs large AuNPs	The work provides a highly transparent and mathematically rigorous multiscale framework, but validation relies mainly on qualitative agreement with known corona trends without quantitative experimental benchmarking, leading to a moderate validation bias.	1	Develops a multiscale framework for predicting protein adsorption energies on nanoparticle surfaces, modeling corona formation (phrase 1) but not any membrane or BBB mechanisms.	2	The paper provides a rigorous, transparent methodology including a new multiscale model, specific software (Gromacs with PLUMED), force fields (AMBER03, explicit PMFs), and the supplementary material is available online as an archive containing all input files required to run the simulations.	1	The multiscale model was validated qualitatively by confirming that the computed adsorption energies and protein rankings align with data reported in highly detailed prior simulations and experiments.	1.33333
23	5	Multiscale Molecular Dynamics Simulation of Multiple Protein Adsorption on Gold Nanoparticles	Multiscale (CGMD + mesoscale DLVO modeling)	Stage 1 (Protein Corona Formation) – multi-protein adsorption and exchange (Vroman effect) prior to cellular recognition.	Indirectly	Multiscale (AA + CG)	Tavanti et al. (2019)	Italy / University of Modena and Reggio Emilia	Italy	http://dx.doi.org/10.3390/ijms20143539	Multiscale molecular dynamics simulations — Coarse-Grained (CG) MD and Meso-Scale (MS) simulations	CG: Gō-like protein model; protein–AuNP LJ parameters from Nawrocki & Cieplak with FFB scaling; implicit solvent with dielectric ε=10 and Debye–Hückel electrostatics (150 mM, l_D from ionic strength). MS: DLVO-based 24–12 NP–protein potential with ε from experimental Ka (refined to match CG).	DL_POLY_2.20; APBS for electrostatic potential mapping	CG: 15 nm AuNP (5160 gold beads), cubic box 75 nm, 100 protein replicas/type MS: 15 nm AuNP with 2400 protein spheres (multi-protein system)	CG: 500 ns × 3 replicates; MS: 25 μs	Citrate-capped Gold Nanoparticles (AuNPs)	Spherical AuNP core modelled as a hollow sphere of gold beads (CG representation). Surface is implicitly capped with citrate ions by assigning a charge of $-0.5e$ to each Au bead	15 nm diameter (used in CG and Meso-Scale simulations). Single protein CG simulations were also performed for a 70 nm diameter NP	Protein mixtures in plasma-like environment	Driving forces: MB — mainly polar/electrostatic (Lys residues dominate contacts) HB — mainly van der Waals/apolar (Ala, Gly, Leu, Val dominate contacts) TRP — mainly polar (Ser residues dominate contacts) Binding sites: Specific C-terminal regions for MB & TRP; extended regions for HB depending on NP surface occupancy	Adsorption dynamics, exchange rates, binding energies	Compared with multiple experimental reports (SERS, CD, FT-IR, UV-vis, fluorescence) showing similar binding trends and structural stability	Validation is qualitative and literature-based, lacking quantitative benchmarks or explicit cross-resolution calibration.	1	This multiscale simulation investigates single and multiple protein adsorption onto a citrate-capped gold nanoparticle (NP) in a simulated plasma environment, entirely modeling the corona formation stage (Phase 1).	1	The study provides extensive methodological details, including models, force fields (CG approach, Morse, Debye-Hückel, 24-12 potential), and simulation software (DL_POLY_2.20), but does not openly share the computational input files or data for full reproducibility, only implicitly documenting the process	2	The work employs established multiscale simulation techniques (CG and Meso-Scale MD) with extensive validation, consistently comparing results on driving forces, binding sites, conformational changes, and protein adsorption capacity against diverse and often contradictory experimental literature and theoretical models.	1.33333
24	6	Protein corona on gold nanoparticles studied with coarse-grained simulations	Multiscale (AA-MD + CG-MD)	Stage 1–2 (Protein Corona Formation → NP–Membrane Interactions) – multi-protein adsorption followed by corona-mediated membrane contact refined at atomistic level	Indirectly	Multiscale (CG ↔ AA)	Jahan Sajib et al. (2020)	Howard University,Winston-Salem State University,University of North Georgia	USA	10.1021/acs.langmuir.0c02767	Coarse-Grained Molecular Dynamics (CGMD)+Atomistic Molecular Dynamics (AAMD)	MARTINI 3.0 (CG with elastic network); CHARMM36 (AA); Au–protein/Au–water LJ parameters from Heinz et al. literature.	GROMACS 5.1.2 (with Python mapping/reverse-mapping scripts)	CG: proteins as MARTINI beads; AuNP represented by hydrophobic C5-type beads arranged on an atomistic lattice. AA: 10-nm AuNP + only the adsorbed proteins (unadsorbed removed) + water/ions.	CGMD up to 19 μs (3.2-nm AuNP); 5.6 μs (10-nm AuNP) for ovispirin; lysozyme cases up to 3.8 μs. Atomistic MD ~93 ns after reverse-mapping. Software/Tools → GROMACS 5.1.2; mapping & reverse-mapping via Wassenaar et al. script; DSSP for secondary-structure analysis in AA runs.	Gold Nanoparticles (AuNPs)	NP surface chemistry (bare hydrophobic Au) - Protein type (ovispirin-1, lysozyme	3.2 and 10 nm diameter	Protein corona and lipid-bilayer environment	- Protein adsorption orientation (angle θ) - Residues in direct contact with AuNP surface - Radial density distributions - Protein secondary structure changes (α-helix → coil)	Binding energies, secondary-structure changes, membrane adhesion dynamics	Compared simulation trends with prior experimental literature (e.g., AuNP-induced lysozyme aggregation	Validation is mainly qualitative and internal (CG→AAMD structural refinement) with no quantitative experimental comparison, indicating a moderate validation bias dominated by structural rather than thermodynamic benchmarking.	1	This study examines protein corona formation(Phase 1) on gold nanoparticles in an aqueous environment, focusing on NP-protein and protein-protein interactions without modeling a membrane or transport mechanism.	2	The methods are transparently detailed (CGMD/atomistic MD, MARTINI 3.0/CHARMM36, GROMACS), and the Supporting Information is explicitly noted as available free of charge, containing dynamic process figures for lysozyme corona formation, allowing direct access to the simulation results.	2	The study performs both coarse-grained and atomistic molecular dynamics simulations, and the results are consistently compared with previous computational and experimental findings regarding corona structure, protein denaturation, and aggregation.	1.66667
25	1	Nanoscale: In silico classification of ligand functionalised surfaces for protein adsorption resistance	Hybrid / Enhanced Sampling	Stage 1 (protein adsorption resistance on NP-like surfaces)	Indirectly	Atomistic	Penna and Yarovsky (2020)	Australia / RMIT University, ARC Research Hub for Australian Steel Manufacturing	Australia	https://doi.org/10.1039/c9nr10009a	All-atom MD + constant-velocity Steered MD (v = 5 Å/ns); 20 initial protein orientations per surface; release at association/transition/bound points followed by unbiased MD.	CHARMM36 (protein), CGenFF36 (ligands); TIP3P water; silica charges/LJ and siloxane bond params from literature.	NAMD 2.12 for simulations; VMD for analysis	Hydrated slabs (~6000 water molecules per side) giving ~140 Å box height; ubiquitin (64 Å water sphere) placed ~50 Å above surface; 60 trajectories per surface.	Interface characterization: 110 ns MD; contact angle (cyclooctane): 30–50 ns; contact angle (vacuum): 10–12 ns; post-release protein runs: 64–100 ns each.	Functionalized nanostructured surfaces (PEG/zwitterionic)	Model flat surfaces functionalized with PEG and zwitterionic ligands (simulated as NP-surface analogues)	— (nano-textured surface)	Lysozyme and Serum Albumin in physiological saline interacting with ligand-functionalized surfaces	Protein rejection probability (RP) and protein desorption event (PDE) frequency quantified; RP up to 0.782 for GPS:sNH₂ functionalized surfaces; PDE frequency 36.7 μs⁻¹ on GPS:sNH₂; desorption becomes rare once protein surface contact area (PSCA) exceeds 500 Å².	Protein adsorption free energy, residence time, PEG conformation and hydration shell analysis	Contact-angle trends (θ in cyclooctane and in vacuum) compared qualitatively with experimental literature for PEG/OH and CF₃ self-assembled monolayers (SAMs), showing consistent hydration behavior; validation emphasized qualitative agreement with prior antifouling studies.	Mechanistic trends match experimental fouling–resistance observations, but no quantitative adsorption benchmarks are provided, resulting in qualitative rather than predictive validation.	1	This classification tool evaluates ligand functionalized surfaces for protein adsorption resistance, focusing only on the initial NP-protein interaction (Phase 1).	2	The all-atom MD methodology, force fields (CHARMM36, TIP3P), custom SiO2 ligand models, and advanced sampling techniques (SMD, c-angle) are thoroughly documented, and Electronic Supplementary Information (ESI) is available for material verification.	1	The study qualitatively supports its hypothesized surface performance ranking by comparing it to the trends observed in protein desorption simulations, but it lacks quantitative comparison against external or independent experimental data for the specific systems evaluated.	1.33333
26	2	In Silico Study of Gold Nanoparticle Uptake into a Mammalian Cell: Interplay of Size, Shape, Surface Charge, and Aggregation	Hybrid / Enhanced Sampling	Stage 2–3 (NP–membrane adhesion and uptake)	Adsorptive-Mediated Transcytosis (AMT) & Direct Translocation	Mesoscale + Continuum	Lunnoo et al. (2019)	Thailand / Khon Kaen University; King’s College London (UK, for co-author)	Thailand, United Kingdom	https://doi.org/10.1021/acs.jpcc.8b07616	Coarse-grained MD (MARTINI) + steered MD (constant-velocity pulling) + umbrella sampling; PMFs combined with WHAM.	MARTINI force field (with 1:1 mapping for Au atoms to C5 beads)	GROMACS 5.0.7 (simulations); VMD (visualization); WHAM/g_wham for PMF analysis	Lipid bilayer with 63 lipid species (~7000 lipids), 700,000 water beads, 3000 Na⁺, 2000 Cl⁻ Simulation box: 40 × 40 × 50 nm³ (total: ~712,000 particles)	PM equilibrated 40 μs; pull over ~25 nm at 0.0002 nm/ps with spring constant 1000 kJ mol⁻¹ nm⁻²; umbrella windows 1 ns each (NPT), then WHAM.	Gold NPs	Bare and functionalized Au NPs (sphere, rod, cube; charged/neutral)	5–100 nm equivalent diameter	DMammalian cell membrane model with phospholipid composition;Idealized mammalian plasma membrane (PM) model with 63 lipid species (including CHOL, PC, PE, SM, PS, PIPs). Compared with simple DSPC/DSPG bilayer.	Potential of Mean Force (PMF) Energy barriers, half-life of translocation Entry angle, lipid deformation, vesicle formation	Size-, shape-, and charge-dependent uptake maps; optimal ranges for endocytosis efficiency	Simulations qualitatively consistent with in vitro studies on AuNP uptake (e.g., Chan et al., 2011)	Validation is limited to qualitative alignment with known uptake trends, without quantitative comparison to experimental penetration rates or multiscale consistency checks.	1	Uses coarse-grained MD to simulate gold nanoparticle uptake through complex mammalian membranes, explicitly modeling endocytosis and membrane translocation pathways; use a generic lipid bilayer model, representing a non-BBB-specific transport stage (Phase 3)	2	The methodology provides clear details on CGMD, MARTINI force field, PM model complexity, and umbrella sampling, and explicitly states that the Supporting Information is available free of charge for supporting data/figures	2	The work utilizes the well-validated coarse-grained Martini force field, constructs an idealized mammalian plasma membrane model based on literature-reported lipidomics data, and quantitatively compares all calculated energy barriers and internalization rates to known experimental and theoretical observations for NP size, shape, and charge effects.	1.66667
27	3	Molecular Dynamics Simulations of the Silica-Cell Membrane Interaction: Insights on Biomineralization and Nanotoxicity	Hybrid / Enhanced Sampling	Stage 2 (NP–membrane interaction)	Passive Penetration / Membrane Disruption	Atomistic	Delle Piane et al. (2018)	Germany – University of Bremen; USA – Sandia National Laboratories	Germany, USA	https://doi.org/10.1021/acs.jpcc.8b04537	All-atom Molecular Dynamics (MD) Enhanced sampling via Well-Tempered Metadynamics (wt-metaD)	CHARMM36 for lipids; CHARMM-modified TIP3P (mTIP3P) water; silica: nonbonded params by Butenuth et al.; intramolecular Si–O/Si–O–Si from Demiralp→Meißner scheme adapted in GROMACS by replacing Morse with LJ + added harmonic Si–O bonds and Si–O–Si angles.	GROMACS 5.1.2; PLUMED 2.2.3 (wt-metadynamics); VMD; CHARMM-GUI Membrane Builder (system setup).	3 membrane models (POPC, POPC + 20% cholesterol, RBC-like with 18 lipid species) Silica nanoclusters: SI1, SI2, SI6b, SI9b (1–9 SiO₄ units, linear/branched)	Membrane production runs: ≥100 ns after equilibration; silica–membrane wt-metadynamics: ≥300 ns per system (some ≈600 ns)	Silica NPs	Amorphous SiO₂ nanoparticles with variable surface hydroxylation density	~2–5 nm diameter	Phospholipid bilayer model of cell membrane;POPC (homogeneous) POPC + cholesterol (20%) RBC-like (18 lipid species with asymmetric leaflet distribution)	Report interface adsorption free energies: ΔG_ads ≈ 0 to +4–5 kJ mol⁻¹ (outer/inner leaflets), indicating no stable adsorption; ΔG_part positive for all clusters; water-filled defects accompany insertion; local lipid disorder and membrane-scale deformation observed.	Interaction energies, density profiles, H-bond networks showing hydroxylation-dependent adhesion and biomembrane perturbation	PMF of water matches experimental and previous computational data. No direct experimental silica-membrane comparisons provided.	Validation relies primarily on internal free-energy consistency and qualitative agreement with prior hypotheses, lacking quantitative experimental benchmarking or cross-scale calibration.	1	Performs atomistic MD of silica–cell membrane(DPPC/DOPC/cholesterol) interactions to study adhesion and membrane perturbation, using a generic lipid bilayer not specific to the BBB.	2	The methods are comprehensively detailed (all-atom MD, explicit water/ions, CHARMM36, custom silica FF, wt-metaD) and the Supporting Information is explicitly available and documented to include force field parameters, model composition, and free-energy evolution data.	2	The study employs challenging all-atom MD simulations with an enhanced sampling method (well-tempered metadynamics), validates the lipid bilayer model against experimental structural data, and directly compares free-energy results with similar computational and experimental literature to verify the crossing barrier.	1.66667
28	4	Understanding the Cellular Uptake of pH-Responsive Zwitterionic Gold Nanoparticles : A Computer Simulation Study	Hybrid / Enhanced Sampling	Stage 1–3 (corona modulation → membrane interaction → uptake)	Adsorptive-Mediated Transcytosis (AMT) & Direct Translocation	Atomistic	Quan et al. (2017)	China / South China University of Technology	China	https://doi.org/10.1021/acs.langmuir.7b03544	CGMD + umbrella sampling; PMFs analyzed with WHAM (weighted histogram analysis)	MARTINI	GROMACS 4.5.4 (simulations), VMD (visualization), WHAM for PMF analysis	Asymmetric bilayer totaling 1000 lipids (outer: 500 DPPC; inner: 400 DPPC + 100 DPPG); AuNP with 100 grafted polymer chains (chain length N = 3, 5, 7, 9 tested); box 18 × 18 × 32 nm³; systems neutralized with Na⁺; PME electrostatics (cutoff 1.2 nm), dielectric 15.	Membrane pre-equilibration: 400 ns; water/ions equilibration with NP and membrane constrained: 100 ns; production: 400 ns per system (NPT, 310 K, 1 bar); umbrella sampling: windows spaced by 0.2 nm, 400 ns per window (first 200 ns discarded, last 200 ns analyzed)	pH-responsive zwitterionic AuNPs	Gold core coated with zwitterionic polymers (PDMAEA – PDPA) showing pH-responsive charge switching	5–10 nm	Lipid bilayer membrane in different pH conditions;Asymmetric bilayer: Outer leaflet: 500 DPPC Inner leaflet: 400 DPPC + 100 DPPG (negatively charged)	PMF profiles (membrane insertion free energy), pore formation size, lipid order parameters, wrapping efficiency; uptake modes dependent on protonation degree (adsorption, pore-mediated translocation, endocytosis-like wrapping).	Binding free energy, penetration depth, pH-dependent charge reversal and membrane deformation	Matches with experimental trends on zwitterionic polymer performance. PMF trends agree with qualitative expectations from electrostatics.	The pH-responsive uptake mechanism is consistent with experimental expectations, yet the study offers no quantitative benchmarking or cross-scale validation of the predicted behaviors.	2	Employs coarse-grained MD to study zwitterionic polymer-coated AuNP interactions with lipid membranes, explicitly modeling adsorption, pore formation, and translocation processes. This study investigates the cellular uptake (Phase 3) of pH-responsive zwitterionic gold nanoparticles using a generic membrane model composed of lipids and receptors.	2	The methodology is clear, specifying CGMD, MARTINI force field, NP and lipid models, PMF calculations (umbrella sampling, WHAM), and explicitly notes that the Supporting Information is available free of charge for data verification	2	The study utilizes an established coarse-grained force field (MARTINI) known to reproduce structural and dynamic properties, employs standard free energy calculation methods (PMF via umbrella sampling/WHAM), and explicitly compares its findings to previous computational and experimental literature on NP-membrane interactions, cellular uptake, and zwitterionic coatings.	2
29	5	A Hybrid Molecular Dynamics/Multiconformer Continuum Electrostatics (MD/MCCE) Approach for the Determination of Surface Charge of Nanomaterials	Hybrid / Enhanced Sampling	Stage 1 (protein corona formation)	Indirectly:Surface Charge Determination	Atomistic + Continuum	Hong et al. (2017)	United States / University of Wisconsin–Madison	USA	https://doi.org/10.1021/acs.jpcc.6b11537	Iterative explicit-solvent MD ↔ MCCE hybrid: MD samples ligand conformations; MCCE performs Monte-Carlo titration over protonation/conformer space; iterate until pKa/charge converge (handles hundreds of titratable sites)	CHARMM36/CHARMM36-cgenff (carbon sphere/sheets from cgenff “propene” LJ; ligands from Lys side chain in CHARMM36); mTIP3P water; CHARMM36 ions.	NAMD 2.10 (nanoparticle MD); CHARMM 39a1 (nanosheet MD); MCCE (multiconformer continuum electrostatics with Poisson–Boltzmann)	Carbon nanoparticle with 446 atoms (∅ ≈ 4 nm) Ligand densities: 2.3, 4.5, 9.0 ligands/nm² Up to 400 titratable alkylamine ligands	≈10 ns MD per iteration; 5–8 iterations to converge (∼50–80 ns total). For each pH (−10→14, step 1): anneal 1000×nconf, equilibrate 5000×nconf, then 5×(20000×nconf) MC sampling steps in MCCE. 50 MD snapshots (every 0.2 ns) fed to MCCE per cycle.	Gold NPs with adsorbed proteins	Au core coated with thiolated ligands; protein adsorption studied via hybrid MD–continuum electrostatics (MDMCCE)	2–10 nm	Protein–NP complexes in aqueous electrolyte	pKa distributions vs ligand density/curvature/heterogeneity; surface charge–pH curves; charge capacitance (δQ² = −∂⟨Q⟩/∂(ln10·pH)) showing non-monotonic charge vs density (moderate density yields highest charge near neutral pH); Debye–Hückel fit to counter-ion RDF (screening length ≈ 0.30 nm).	Binding free energies, electrostatic potential maps, protein orientation preferences on NP surface	Qualitative consistency with prior theory/experiments (e.g., curvature-dependent pKa shifts) and Debye–Hückel behavior of ion clouds; no direct experimental ζ-potential or surface titration match for this specific system (ζ interpretation discussed as non-trivial).	The method provides strong numerical and theoretical internal validation but lacks direct experimental calibration of surface charge or pKa distributions for specific nanoparticle systems.	1	The simulation develops a hybrid computational model for calculating protein-nanomaterial binding energy in solution, which is a Phase 1 interaction without a membrane.	2	The methodology is highly transparent, detailing the hybrid MD/MCCE approach, molecular models, software (CHARMM, NAMD, MCCE), and explicitly referencing supplementary information for convergence and control data.	2	The hybrid model was systematically validated by showing that its predicted pK_a distribution for ligands aligns with experimental trends and converges rapidly against internal MD data.	1.66667
30	6	Optimal magnetic field for crossing super-para-magnetic nanoparticles through the Brain Blood Barrier: A computational approach	Hybrid / Enhanced Sampling	Stage 3 (cross-BBB transport)	Magnetically-Driven Physical Penetration	Continuum	Pedram et al. (2016)	Sharif University of Technology, Tehran, Iran York University, Toronto, Canada	Iran, Canada	https://doi.org/10.3390/bios6020025	All-atom Molecular Dynamics (MD) + Steered MD (SMD)	CHARMM27 (all-atom) for membrane/NP; TIP3P water; Langevin thermostat at 310 K; Nosé–Hoover–Langevin barostat (1 atm)	NAMD (MD engine) VMD (membrane builder, visualization, TCL scripting)	POPC bilayer 100 × 100 Å² (50,318 atoms) with PBC; Fe₃O₄/Au core–shell NP of 2 nm used in MD; additional size scans 5–45 nm were analyzed for required forces (not the AA MD geometry).	Time step 2 fs; energy minimization/relaxation reported inconsistently in the paper: 50 ps in Methods, 100 ps alongside Fig. 4, and 20 ns in Table 1; SMD pulling velocities 0.0005–0.1 Å/step; inferred membrane-crossing time 1.5–7 min from force/velocity scaling.	Super-paramagnetic NPs (Fe₃O₄)	Superparamagnetic Fe₃O₄ NPs under external magnetic field	10–100 nm	Multilayer BBB model with magnetic gradient field;Pure POPC bilayer (no proteins or glycoproteins)	Oscillatory force profile with ~10 ps rise time; force bounds identified to ensure crossing; required magnetic forces scale with NP size (≈4,000 pN at 5 nm to ≈5,000 pN at 45 nm); effective field window Bz ≈ 0.6–2.5 T (gradient up to 3.3 T m⁻¹)	Optimal magnetic field range for targeted delivery, drag vs magnetic force balance, diffusion coefficients	Matches previous experimental studies on Au-NP BBB crossing. Magnetic force matched to analytically derived expressions.	Validation is confined to internal model fitting, with no direct comparison between the computed BBB diffusion coefficient and experimentally observed nanoparticle permeability.	2	This simulation explicitly models the transport of super-para-magnetic nanoparticles across the Blood-Brain Barrier (BBB) model to optimize the external magnetic field, addressing BBB transport (Phase 3).	1	The study details the MD model (POPC, Fe3O4/Au core-shell, CHARMM27), simulation parameters, and Steered MD method, but does not provide open access to the input files or simulation trajectory data.	1	The MD model's magnetic field predictions were qualitatively validated by ensuring the calculated field range aligned with known biologically safe limits and prior literature.	1.33333
31	7	Computing the blood brain barrier (BBB) diffusion coefficient: A molecular dynamics approach	Hybrid / Enhanced Sampling	Stage 3 (cross-BBB diffusion simulation)	Magnetically-Driven Physical Penetration	Atomistic	Shamloo et al. (2016)	Iran / Sharif University of Technology	Iran	https://doi.org/10.1016/j.jmmm.2016.03.030	All-atom Molecular Dynamics with Steered Molecular Dynamics (SMD)	CHARMM27 for lipids and nanoparticle surface interactions; TIP3P water as solvent	Simulations were run in NAMD; trajectories analyzed with VMD	Gold nanoparticles (2, 4, and 10 nm diameters) coated with 18 thiol-linked insulin molecules; POPC and DMPC bilayers (100 × 100 Å² for 2 nm NP, 200 × 200 Å² for 10 nm NP); each bilayer embedded with 4 insulin receptor ectodomains (PDB: 3W11, chains A and B); simulation box with water layers (15 Å each side).	Relaxation: 50 ps; constant-velocity SMD pulling at velocities 0.00005–0.06 Å/step; each simulation ≈3 days on 4-core Xeon 5650; repeated 1000 times per velocity for statistical averaging.	Magnetic NPs	Magnetite NP (Fe₃O₄) with surface coating for drug delivery	~5–10 nm	Model BBB membrane composed of DPPC/DOPC lipids	Force profiles for NP-membrane interactions Transfer function between velocity and force (system identification) Diffusion coefficient extracted using force–work–velocity relationships	Force–distance profiles, diffusion coefficients, energy barriers for translocation across membrane	Magnetic saturation curve of Fe₃O₄/Au core–shell NP modeled; design parameters kept below 2.5 T consistent with MRI-compatible ranges; results consistent with previous computational and in vivo MNP BBB crossing studies.	Despite a clear nano-to-macro modeling framework, the derived diffusion coefficients and optimal magnetic forces remain unvalidated against experimental BBB transport data.	2	Uses steered MD to simulate magnetic nanoparticle diffusion and transport across endothelial membranes of the BBB, deriving diffusion coefficients based on direct BBB-crossing modeling.	1	The study transparently presents the MD model (POPC/DMPC, SMD), force profile extraction methods, and mathematical modeling of BBB diffusion, yet lacks explicit public sharing of the full simulation data or input configurations.	1	The model was validated qualitatively by showing that the estimated diffusion coefficient and required magnetic fields were consistent with related experimental and computational literature.	1.33333
32	8	Modeling and simulation of crossing magnetic nanoparticles through blood brain barrier (BBB).	Hybrid / Enhanced Sampling	Stage 3 (cross-BBB transport under magnetic guidance)	Magnetically-Driven Physical Penetration	Mesoscale / Continuum	Pedram et al. (2014)	Sharif University of Technology, Iran York University, Canada	Iran, Canada	10.1109/EMBC.2014.6944817	Molecular Dynamics (MD) simulation, Steered Molecular Dynamics (SMD) for force–distance profiling	Not explicitly stated; quantum mechanical calculations for Au–S (thiol) bonds done with SPARTAN	VMD (membrane/receptor assembly, visualization); SPARTAN (QM Au–S bond setup); MD engine not specified in the paper	BBB membrane modeled as phospholipid bilayer (POPC and DMPC) Membrane size: 200 Å × 200 Å with 4 insulin receptors (each receptor in 100 Å × 100 Å segment with 15 Å water layers) Nanoparticles: Au core sizes of 2 nm, 4 nm, and 10 nm diameter Coatings: Uncoated, thiol linkers, and insulin segments (18 insulin chains for coating in 10 nm NP case)	Relaxation: 50 ps before SMD pulling SMD pulling velocity: 5 Å/ps Au–thiol coating relaxation: 100 ps Conditions : 310 K (physiological temperature)	Magnetic NPs crossing BBB	Superparamagnetic Fe₃O₄ NPs under external magnetic field	10–50 nm	Insulin–insulin receptor (ectodomain) binding assisting magnetically driven penetration under constant-velocity SMD; no full receptor-mediated transcytosis pathway modeled;POPC and DMPC bilayers; water layers on both sides	For 2 nm uncoated NP crossing POPC membrane at 5 Å/ps: peak force ~2 pN, oscillations over 3–4 cycles, steady state reached in ~10 ps rise time Coating with insulin reduces the force needed for membrane penetration significantly compared to uncoated NP Identified that an alternating magnetic field can be tuned to reproduce required force profile for optimal crossing	Trajectories, velocity profiles, critical field strength for BBB penetration	No direct experimental validation or quantitative magnetic-field derivation presented; results are MD/SMD force profiles and qualitative design guidance.	The study presents concept-level force thresholds supported by internal mechanical coherence, but lacks direct validation against MRI-achievable magnetic forces or BBB permeability experiments.	2	Conducts MD simulations of magnetic nanoparticle crossing through the BBB under magnetic fields, directly modeling ligand–receptor binding and endothelial membrane translocation.	1	The paper extensively describes the atomic-based model of the BBB (POPC/DMPC, insulin receptor, coated gold NPs) and the SMD methods used, but stops short of publicly sharing the necessary input files or data.	1	The SMD model's predictions for NP-crossing force profiles were validated qualitatively by comparison with trends in existing computational and experimental literature.	1.33333

## Sheet: data-driven approaches
					reference	institute	country	DOI/Link	NP types	Data source	Input Source Category	Label Source Category	Input to model	Label (what model predicts)	Training Data Points	Testing Data Points	Algorithms	Mechanistic Insight	Strengths	Limitations	Validation strategy	Validation limitations	score	AC1	score	AC2	score	AC3	average
33	1	Protein Corona Fingerprinting Predicts the Cellular Interaction of Gold and Silver Nanoparticles	QSAR / QSPR Modeling	QSAR / QSPR Modeling	Walkey et al. (2014)	University of Toronto	Canada,USA	https://doi.org/10.1021/nn406018q	Gold nanoparticles (AuNPs) and silver nanoparticles (AgNPs) with varied sizes and surface chemistries.	LC-MS/MS proteomic data for corona proteins collected from gold and silver nanoparticles with different sizes and surface chemistries after incubation in serum. Protein abundance was quantified and used to construct corona fingerprints, which were linked to cellular uptake measurements in mammalian cell lines. These combined datasets provided the basis for developing predictive models of nanopart…	Experimental	Experimental	Protein corona fingerprints derived from LC-MS/MS data.	Cellular association/uptake levels of nanoparticles	Subset of nanoparticle–protein corona profiles (exact split not specified, cross-validation used).	Remaining nanoparticle–cell interaction measurements for validation	Supervised learning (Partial Least Squares Regression, PLSR)	Demonstrates that corona composition, rather than bare NP descriptors, is a strong determinant of cellular interactions; highlights functional relevance of specific proteins in the corona.	First to establish predictive link between corona fingerprints and biological outcomes; integrates proteomics with cell biology; interpretable regression model.	Limited NP types (only Au and Ag); focused on uptake rather than broader biological responses; corona variability across biological fluids not fully captured.	The study uses leave-one-out cross-validation on a large proteomics dataset (105 Au/Ag NPs), compares single-protein and multivariate models, and reports predictive performance based on Q²_LOO.	Validation is limited to LOO without an independent external set, no leakage-control or uncertainty estimates are provided, and the model is not validated experimentally on new nanoparticle classes beyond gold/silver formulations.	1	This study develops a model correlating protein corona fingerprints and NP properties with cellular interactions, focusing only on the characterization of the NP-protein complex formed in a biological fluid (Phase 1).	2	The study provides complete Au/Ag nanoparticle–protein corona datasets with quantified cellular association data, detailed descriptor tables, and open-access supplementary files widely reused in later nanoinformatics studies, ensuring full transparency and reusability.	2	The study systematically employs multiple rigorous validation techniques, including LOO cross-validation, leave-many-out cross-validation, and external validation on silver nanoparticles, demonstrating high predictive accuracy and robustness.	1.66667
34	2	Prediction of nanoparticles–cell association based on corona proteins and physicochemical properties	QSAR / QSPR Modeling	QSAR / QSPR Modeling	Liu et al. (2015)	University of Toronto	Canada,USA	https://doi.org/10.1039/C5NR01537E	Gold nanoparticles (Au NPs), different core sizes (15, 30, 60 nm) and surface modifications (citrate, CTAB, PEG, BSA)	Experimental library of 105 Au nanoparticles with protein corona profiled via LC–MS/MS; NP physicochemical properties	Experimental	Experimental	Subset of corona protein abundances (selected by feature selection) + zeta potential	Quantified cell association (uptake)	~84 NPs used for model training	~21 NPs withheld (neutral ligands, minimal corona adsorption)	Support Vector Regression (SVR, nonlinear ML); also compared with linear QSAR (PLSR)	Identified a handful of proteins (APOB, A1AT, ANT3, PLMN) + zeta potential as main drivers	High prediction accuracy (SVR R²=0.895) with small number of features; demonstrates biological relevance of specific corona proteins	Dataset relatively small; overfitting risk; limited external validation beyond Au NP library	The work uses sequential descriptor selection and evaluates model performance with leave-one-out and 4-fold cross-validation, reporting R² for both linear PLSR and nonlinear SVR models based on the Walkey dataset.	Reliance on LOO CV (which overestimates performance for small datasets), absence of external testing, and lack of uncertainty or calibration metrics restrict reproducibility and robustness.	1	Develops QSAR/SVR models to predict NP–cell association based on protein corona fingerprints and physicochemical descriptors, but no membrane or BBB transport processes are modeled(Phase 1/2).	2	The study uses a large, publicly available AuNP–protein corona dataset from prior work, provides complete descriptor tables, and follows OECD QSAR guidelines with transparent modeling procedures.	2	The study uses a highly validated dataset, explicitly details multiple rigorous validation steps (bootstrapping, Y-randomization, 4-fold cross-validation), and systematically assesses the model's performance and robustness using established metrics, consistent with OECD guidelines.	1.66667
35	3	Nanoparticles–cell association predicted by protein corona fingerprints	QSAR / QSPR Modeling	QSAR / QSPR Modeling	Palchetti et al. (2016)	Sapienza University of Rome	Italy,Iran,USA	https://doi.org/10.1039/C6NR03898K	Lipid nanoparticles (LNPs) with different surface chemistries exposed to human plasma	Experimental library of 16 lipid nanoparticles (100–250 nm) with varied surface chemistry, incubated in human plasma; Corona proteins identified (436 total)	Experimental	Experimental	Selected corona fingerprints (hard corona proteins, ~8 most predictive)	Quantified NP–cell association (uptake)	Training set: majority of NP formulations (unclear exact split, but modeling + cross-validation used)	Validation via predictive-validation framework (subset of NPs excluded during training)	Predictive modeling using feature selection + regression (not classical QSAR, more ML-like predictive modeling)	Showed that only a minor fraction (8 HC proteins) controls uptake; linked to membrane receptor expression on HeLa cells	Biological interpretability (connects specific corona proteins to receptor pathways); works on small dataset	Very limited sample size (16 NPs); weak generalization; needs larger libraries for robustness	The study develops predictive-validation modeling using train/test separation and evaluates performance using regression metrics to identify the most relevant hard-corona features driving HeLa association.	The dataset is small (16 NPs), validation is entirely internal, preprocessing transparency is limited, and no external or experimental confirmatory tests are performed beyond the original system.	1	Uses lipid nanoparticle datasets to correlate protein corona fingerprints with cellular association via QSAR, focusing on plasma incubation and corona composition without simulating membranes or BBB transport(Phase 1/2).	2	The paper reports full protein corona and physicochemical data for 16 lipid NPs, includes extensive electronic supplementary information (Tables S1–S20), and provides open access to descriptors enabling full reproducibility.	1	The predictive modeling uses a least square fitting procedure and assesses accuracy using the coefficient of determination (R^2) to identify promoter proteins, but it lacks the systematic cross-validation or external test set metrics for quantitative predictive rigor.	1.33333
36	4	Exploring Cellular Interactions of Liposomes Using Protein Corona Fingerprints and Physicochemical Properties	QSAR / QSPR Modeling	QSAR / QSPR Modeling	Bigdeli et al. (2016)	Saarland University	Iran,Italy,USA	https://doi.org/10.1021/acsnano.6b00261	Liposomes with varied lipid compositions and PEGylation states	In-house experiments: 17 liposomal formulations with varied lipid composition → measured physicochemical properties (size, zeta potential) and protein corona fingerprints (after incubation in human plasma) → tested on HeLa and PC3 cells for uptake & viability	Experimental	Experimental	Liposome properties (synthetic + biological identity) + corona protein abundance	Uptake levels and cell viability (HeLa, PC3)	~17 liposome formulations	Mainly internal cross-validation (no large external test set)	Linear & nonlinear QSAR models (regression-based)	Linked physicochemical & corona descriptors to cell uptake and cytotoxicity	Demonstrated that QSAR can decode nano–bio interactions for liposomes	Small dataset (17); limited external validation; generalization remains uncertain	The study applies internal train–test splitting, compares multiple regression models, and evaluates prediction accuracy using R² and RMSE on curated corona–liposome datasets.	No external dataset, cross-laboratory validation, uncertainty analysis, or leakage control is provided, making model performance strongly dataset-specific and limiting generalizability.	1	Constructs QSAR models linking liposome corona composition and physicochemical properties to cellular uptake and viability, limited to in vitro correlation without BBB-specific or mechanistic modeling(Phase 1/2).	1	The study clearly documents the input features and statistical modeling (DA) based on physicochemical data and protein corona fingerprints, yet the underlying proprietary dataset and model files are not publicly accessible.	2	The study utilizes both linear (MLR) and non-linear (ANN) QSAR models, performs extensive validation via Monte Carlo cross-validation, Y-scrambling, and Williams plots, and reports multiple quantitative metrics(RMSE etc) to demonstrate high accuracy and robustness.	1.33333
37	5	Core, Coating, or Corona? The Importance of Considering Protein Coronas in nano-QSPR Modeling of Zeta Potential	QSAR / QSPR Modeling	QSAR / QSPR Modeling	Sengottiyan et al. (2023)	University of Gdańsk	Poland	https://doi.org/10.1021/acsnano.2c06977	Polymeric NPs (7 polymer cores: PLA, PLGA, PCL, etc.) + 7 coatings + 80 corona proteins	In-house dataset of polymeric nanoparticles: 7 different core polymers (20 sizes), 7 surface coatings, plus ~80 types of protein corona compositions → measured zeta potential in biological medium	Experimental	Experimental	Core descriptors + coating descriptors + corona composition	Measured ζ-potential (surface charge)	20 polymeric NP formulations	External validation set (reported Q²EXT = 0.89)	GA–PLS regression (Genetic Algorithm + Partial Least Squares, ML-enhanced QSPR)	Demonstrated that ζ-potential depends on NP core + coating + corona composition → linked to NP stability and uptake	High external predictive power; integrates intrinsic (core/coating) and extrinsic (corona) descriptors	Proof-of-concept study; dataset still small; real in vivo corona complexity not fully captured	The nano-QSPR model employs GA-PLS descriptor optimization, clear train/validation splitting, and reports high external predictive power (Q²_ext), with curated descriptors integrating core, coating, and corona features.	Despite formal external validation, the dataset is very small (20 NPs), lacks cross-laboratory replication or uncertainty assessment, and no biological validation confirms whether zeta-potential predictions generalize to new experimental settings.	0	Develops a nano-QSPR model for predicting zeta potential from nanoparticle core, coating, and corona descriptors, focusing solely on surface charge prediction without membrane or BBB-level transport representation.	2	The open-access paper includes full descriptor sets, GA-PLS model equation, and complete supporting information compliant with FAIR and OECD-QSAR standards, ensuring reproducibility.	2	The nano-QSPR model demonstrates high external predictive power using GA-PLS regression, explicitly adheres to OECD-QSAR guidelines, and performs both internal and external validation using methods like Williams plots to define the applicability domain.	1.33333
38	1	Machine learning provides predictive analysis into silver nanoparticle protein corona formation from physicochemical properties	Machine Learning & Deep Learning	Machine Learning & Deep Learning	Findlay et al. (2018)	Santa Clara University	USA	https://doi.org/10.1039/C7EN00466D	Silver ENMs (various sizes/surface coatings)	LC-MS/MS proteomic data for corona proteins collected from 81 different AgNP samples synthesized via laser ablation in 9 different biological fluids. Protein abundance was quantified by spectral counting, resulting in corona profiles for 10 common proteins across all NP-fluid combinations.	Public Database	Experimental	Protein pI, MW, abundance + ENM properties (size, charge, surface); 14 features total.	PC vs non-PC classification (binary)	3012 protein-ENM pairs (60% PC, 40% non-PC)	Hold-out subset (unspecified ratio)	Random Forest Classifier	Intermediate – emphasizes biophysicochemical interaction patterns.	Good performance (AUROC=0.83); interpretable variable importance; adaptable to new ENMs.	Limited to yeast protein data; relies on pre-defined enrichment thresholds.	The authors apply random-forest classification with internal resampling, report AUC and F1-scores, and analyze feature importance to interpret protein- and ENM-level drivers of corona enrichment.	Validation is limited to internal CV within a single yeast–AgNP dataset with no independent test across biological matrices or ENMs, and uncertainty, calibration, and biological verification are not included.	1	Applies machine learning to predict protein corona formation on silver nanoparticles using physicochemical and protein descriptors, limited to bulk serum interactions without any membrane or BBB-specific modeling(Phase 1).	2	The study explicitly provides a Zenodo repository link containing all training data and predictive models, ensuring full open access and reproducibility.	2	The machine learning models were comprehensively validated against an independent experimental dataset of silver nanoparticle-protein complexes, reporting multiple performance metrics including accuracy and ROC AUC.	1.66667
39	2	Prediction of protein corona on nanomaterials by machine learning using novel descriptors	Machine Learning & Deep Learning	Machine Learning & Deep Learning	Duan et al. (2020)	University of California, Riverside; Harvard University; Massachusetts Institute of Technology	USA	https://doi.org/10.1016/j.impact.2020.100207	Metallic, 2D, nanocellulose (22 ENMs total)	LC-MS/MS proteomic data for corona proteins collected from 22 engineered nanomaterials (ENMs), including 15 metallic/metal oxide nanoparticles, 3 cellulose-based nanomaterials, and 4 two-dimensional ENMs. Protein corona was formed by incubating ENMs with human serum, and protein abundance was quantified by spectral counting, resulting in corona profiles across diverse ENM classes. In parallel, fl…	Experimental;Public Database	Experimental	Protein FC signal (binding-dependent), ENM descriptors (size, charge).	Protein abundance in corona (regression)	Dataset size not quantified; covers 22 ENMs and several proteins	Tested on heterogeneous ENMs	Random Forest (Classification & Regression)	Intermediate – FC captures conformational protein–ENM interactions.	Novel descriptors enhance generalizability across ENM types.	Requires fluorescent labeling; not yet widely validated.	Random-forest models are trained using curated physicochemical and fluorescence-change descriptors, validated via internal train/test splits with reported predictive metrics, and partially confirmed using additional ENM systems.	The study lacks systematic cross-validation or external validation on independent ENMs, does not quantify descriptor or prediction uncertainty, and relies on limited experimental confirmation that restricts claims of broad generalization.	1	Builds random forest models predicting protein corona composition on engineered nanomaterials using fluorescence-derived descriptors, focusing on ENM–protein interactions without modeling membrane or BBB transport (Phase 1).	2	The paper provides a GitHub repository link that includes all input data and source code necessary to build and verify the machine learning model.	2	The prediction models were robustly validated using an external test set (predicting composition for 30 unseen NP-protein complexes) and cross-validation, reporting Q^2 and AUC metrics.	1.66667
40	3	Machine learning predicts the functional composition of the protein corona and the cellular recognition of nanoparticles	Machine Learning & Deep Learning	Machine Learning & Deep Learning	Ban et al. (2020)	Nankai University	China	https://doi.org/10.1073/pnas.1919755117	Carbonaceous, metallic, liposomal, etc. (40+ types)	the dataset was generated by incubating a panel of 17 nanoparticles, differing in core material, size, and surface functionalization, with human plasma to allow the formation of protein coronas. The adsorbed proteins were subsequently identified and quantified using liquid chromatography–tandem mass spectrometry (LC-MS/MS).	Meta-analysis	Experimental	21 features (NP type, charge, modification, incubation etc.)	Functional protein classes & uptake (RPA)	90% of 652 data points (approx. 587)	10% hold-out (approx. 65)	Random Forest Regressor	Intermediate – relates NP properties to cell responses via PC	Covers broad NP types; supports PC → biological response mapping	Dependent on quality/consistency of reported literature data	The study uses a large meta-dataset with explicit data curation, trains random-forest models with internal train/test splits and cross-validation, reports R² for both functional corona composition and biological recognition, and performs limited experimental verification for selected predictions.	Despite extensive data mining, the model lacks a true independent external test on unseen nanoparticles, provides no uncertainty calibration, and validates only a small subset experimentally, limiting generalizability across heterogeneous ENM classes.	1	This machine learning study predicts protein corona functional composition and cellular recognition based on in vitro data, focusing on initial binding rather than membrane-based transport modeling(Phase 1/2).	2	The research explicitly states that the dataset used for training and testing and the model code are publicly available on Zenodo, meeting open-access standards.	2	Model performance was assessed using rigorous cross-validation and an independent test set, reporting metrics including AUC, accuracy, and F1 score for prediction capability.	1.66667
41	4	Supervised learning model predicts protein adsorption to carbon nanotubes	Machine Learning & Deep Learning	Machine Learning & Deep Learning	Ouassil et al. (2022)	University of California, Riverside	USA	DOI: 10.1126/sciadv.abm0898	Single-walled carbon nanotubes (SWCNTs)	Experimental adsorption data for proteins interacting with carbon nanotubes (CNTs), including single-walled and multi-walled variants with different diameters and surface functionalizations. Protein adsorption was quantified using experimental binding assays, and protein features were derived from physicochemical and sequence-based descriptors, resulting in adsorption profiles across CNT–protein …	Public Database	Experimental	Amino acid composition, structural annotations, surface exposure (NetSurfP).	In-corona vs out-of-corona (binary)	4 datasets (~300 proteins total, binary labels)	Held-out proteins across fluids	Random Forest Classifier	Low – focused on sequence correlation without direct biophysical mapping.	Only requires sequence data; generalizable to unknown proteins	Limited mechanistic interpretation; binary outcome only	The study constructs a curated sequence-based feature set, optimizes RF classifiers with internal CV and multiple metrics (accuracy, precision, AUC), and validates predictions experimentally with targeted protein adsorption assays.	Validation is restricted to the same experimental system (CNT + two biofluids), lacks independent nanoparticle types or external proteomics datasets, and provides no uncertainty estimation, limiting claims about generality across nano–bio interfaces.	1	Develops a supervised learning model predicting protein adsorption to single-walled carbon nanotubes in plasma and cerebrospinal fluid, representing partial brain-relevant bioenvironment but lacking BBB-specific membrane modeling(Phase 1).	2	The Science Advances article shares datasets, source code, and proteomics data for the random forest classifier under a CC BY 4.0 license, providing open and reproducible access to all modeling components.	2	The supervised learning model was validated using cross-validation and an independent external test set, reporting key performance metrics such as R^2 and RMSE for prediction accuracy.	1.66667
42	5	Machine Learning Enables Comprehensive Prediction of the Relative Protein Abundance of Multiple Proteins on the Protein Corona	Machine Learning & Deep Learning	Machine Learning & Deep Learning	Fu et al. (2024)	Hainan University, Nantong University, Xiamen University, UESTC and Macao SAR	China	DOI: 10.34133/research.0487	Multiple NPs from Ban et al. (metal, carbon, etc.)	LC-MS/MS proteomic data for corona proteins collected from 17 engineered nanomaterials (ENMs) with diverse core compositions, sizes, and surface chemistries after incubation in human plasma. Protein abundance was quantified across multiple corona datasets, resulting in relative protein abundance profiles that served as the basis for machine learning model development and validation.	Meta-analysis	Experimental	Same 21 factors as Ban et al. (NP traits, incubation, etc.)	Protein RPA (regression) and presence (classification)	90% of 652 = ~587	10% = ~65; 178 models evaluated	RF, ERT, GBDT, LGBM, NN (Classification + Regression)	Intermediate – interpretable SHAP feature rankings	Combines classification & regression; interpretable ML; online prediction server	Model relies on existing public dataset; cannot handle novel NP types	The study applies standardized preprocessing, stratified splitting (9:1), oversampling for imbalance, multi-model comparison, and reporting of AUROC, F1, R², and RMSE, together with SHAP-based interpretation and limited experimental validation on four nanoparticles.	Despite its comprehensive pipeline, validation relies solely on internal splits without a fully independent external dataset, lacks uncertainty or calibration analysis, and tests only a small subset experimentally, limiting generalizability beyond the Ban dataset.	1	Uses multiple machine learning algorithms to predict relative protein abundance in the corona based on multi-omics features, modeling adsorption behavior only without BBB-level or membrane transport representation(Phase 1).	2	The open-access Research journal article provides full datasets, SHAP interpretability analysis, and a public web service (bioai-lab.com/PC_ML), ensuring transparent and FAIR data reuse.	2	The machine learning model achieved rigorous validation using 10-fold cross-validation, an independent test set (reporting R^2 > 0.9), and transparent reporting of key predictive descriptors34.	1.66667
43	6	Unveiling Protein Corona Composition: Predicting with Resampling Embedding and Machine Learning	Machine Learning & Deep Learning	Machine Learning & Deep Learning	Liao et al. (2024)	Sichuan University	China	https://doi.org/10.1093/rb/rbad082	HA, TiO2, SiO2, Ag + Ban dataset NPs	LC-MS/MS proteomic data for corona proteins collected from 17 nanoparticles with diverse core materials, sizes, and surface chemistries after incubation in human plasma, as originally published by Ban et al. (2020). The dataset contained 652 records with 21 nanoparticle descriptors and relative abundance profiles for 60 proteins. Additional validation data were generated by label-free LC-MS/MS fo…	Meta-analysis	Experimental	21 NP & process features; One-hot and normalized	RPA (continuous regression)	~587 (after 9:1 split)	~65 + 4 NP validation	Random Forest Regression + Resampling	Intermediate – focuses on statistical modeling and robustness	Addresses imbalanced data; R² > 0.70 on external validation	No protein-level descriptors; less insight into sequence-based interactions	The study uses curated PC data, one-hot encoding + min–max scaling, stratified splitting, multiple resampling methods (Random Oversampling, SMOTE-R, WERCS), RF regression, and reports R² and RMSE with experimental verification on four independent NPs.	Although resampling improves performance, the validation remains limited by reliance on internal splits, absence of true external datasets across laboratories, and no uncertainty or calibration reporting, leaving reproducibility and broader applicability uncertain.	1	The study focuses on predicting the composition of the protein corona formed when nanoparticles interact with proteins in body fluid (Phase 1) and does not involve a membrane or transport mechanism.	2	The open-access Regenerative Biomaterials paper reuses Ban et al.’s open dataset, details resampling and embedding strategies, and provides complete methodological and data transparency following FAIR principles.	2	The ML models were validated using 10-fold cross-validation, an independent external test set, and detailed reporting of R^2 and RMSE metrics for robust performance.	1.66667
44	7	Artificial Neural Network Modeling and Simulation of In-Vitro Nanoparticle-Cell Interactions	Machine Learning & Deep Learning	Machine Learning & Deep Learning	Cenk et al. (2014)	Bilkent University	Turkey	https://doi.org/10.1166/jctn.2014.3348	Metallic nanoparticles	In vitro experimental data describing nanoparticle–cell interactions collected from cytotoxicity assays of metallic nanoparticles with varying sizes, concentrations, and exposure times in mammalian cell cultures. Cell viability outcomes measured by standard assays were used as target variables, while nanoparticle physicochemical properties and experimental conditions served as model inputs for ar…	Experimental	Experimental	NP physicochemical features + exposure conditions	Cell viability (cytotoxicity outcomes)	Experimental dataset (exact number not specified, but subset used for ANN training).	Remaining experimental data used for validation (split ratio not explicitly stated)	Artificial Neural Networks (ANN)	Provides a data-driven mapping between NP physicochemical properties and cell viability, enabling prediction of cytotoxicity without direct mechanistic modeling	Demonstrates early use of ANN for nanoparticle toxicology; integrates multiple NP features and exposure conditions; can predict cytotoxicity without new experiments.	Limited dataset size; black-box model with low mechanistic interpretability; experimental scope restricted to certain metallic NPs and cell types.	The paper trains multilayer feed-forward ANNs on in-house experimental data, optimizes architectures via Bayesian regularization, and reports performance based on internal train/validation splits.	With a very small and homogeneous dataset, no cross-validation, no leakage-control, no external evaluation, and no uncertainty analysis, the model is at high risk of overfitting and offers limited reproducibility.	1	Uses artificial neural networks to predict nanoparticle–cell uptake efficiency from physicochemical parameters based on in vitro data, without explicitly modeling membranes or BBB-related transport mechanisms(Phase 2).	1	The paper details the architecture, input/output, and training parameters of the Artificial Neural Network (ANN), but does not publicly provide the raw experimental dataset or the final model code used for training.	1	The study performs internal validation using a split-sample cross-validation (80% training/20% test set) and manually determines the optimal network structure to minimize MSE, but it lacks external validation or standardized performance metrics (e.g., R^2 for the test set) to fully confirm predictive rigor.	1
45	8	Identifying Factors Controlling Cellular Uptake of Gold Nanoparticles by Machine Learning	Machine Learning & Deep Learning	Machine Learning & Deep Learning	Bilgi et al. (2024)	Bilkent University	Turkey, Australia,UK	https://doi.org/10.1080/1061186X.2023.2288995	Gold nanoparticles with diverse shapes (spheres, rods, shells, cubes, triangles, stars), sizes (3–205 nm TEM; up to 1070 nm DLS), and multiple surface coatings (uncoated, polymer, protein, small-molecule, etc.)	Meta-analysis of ICP-based cellular uptake data for gold nanoparticles (GNPs) compiled from 59 studies (2010–2023), yielding 2,077 measurements for 193 distinct GNPs with uptake converted to pg Au/cell. Inputs include GNP physicochemical properties (size by TEM/DLS, shape, zeta potential, coating) and assay/cell conditions	Meta-analysis	Meta-analysis	GNP size (TEM/DLS), zeta potential, shape, coating class, exposure concentration/time, cell line/type/organ, assay type.	Cellular uptake level (log(pg Au/cell))	~1,558 (≈75%).	~519 (≈25%)	Ensembles (XGBoost, Random Forest, Bagging, Gradient Boosting, LightGBM) benchmarked against 13 other linear/nonlinear models; XGBoost best (test R²≈0.88).	Key drivers of uptake: GNP size, zeta potential, exposure concentration, exposure time; shape/coating and cell line also influential.	Large, standardized multi-study dataset; broad feature set (NP + assay + cell); strong ensemble performance; interpretable feature importance.	Inter-study heterogeneity; limited characterization under biologically relevant media; protein-corona effects often unreported, constraining mechanistic attribution.	The work aggregates 2,077 uptake records from 59 studies, applies multiple ensemble learners with explicit train/test splits, computes task-appropriate metrics (R² ≈ 0.8–0.9), and examines feature importance to ensure transparent interpretation.	The dataset merges highly heterogeneous experimental conditions without harmonized preprocessing, lacks an external prospective test set, and does not quantify uncertainty or potential study-level bias from the meta-analysis.	1	This machine learning study identifies factors controlling the generic cellular uptake of nanoparticles, representing an implicit model of a single transport stage (Phase 3).	2	The paper compiles an openly described meta-dataset of 2077 entries from 59 studies, with transparent preprocessing and model training workflow (XGBoost, RF, LGBM) documented for reproducibility.	2	The study systematically validates multiple machine learning models (ensemble, discrete nonlinear, and linear) on a large, pooled dataset (n=2077), explicitly reports high R^2 (up to 0.88), low MAE/RMSE for an independent test set, and ranks feature importance for comprehensive, transparent validation.	1.66667
46	9	Beyond Correlation: Establishing Causality in Protein Corona Formation for Nanomedicine	Machine Learning & Deep Learning	data-driven statistical and causal modeling approaches	Rafieioskouei et al. (2025)	Michigan State University	USA, Sweden	https://doi.org/10.1021/acs.molpharmaceut.5c00262	Polystyrene nanoparticles (PS NPs)	Bottom-up LC–MS/MS proteomics datasets from a previously published experimental study on small-molecule–modulated protein corona compositions	Experimental proteomics data	Experimental	Protein_ID Small_Molecule Concentration_of_Molecule log₂FC	whether the predefined effect occurred based on protein abundance thresholds	full dataset of protein–small-molecule pairs from Ashkarran et al. 2024:	1,793 quantified proteins in small-molecule-treated samples 681 quantified proteins in untreated plasma	actual causality inference	Phosphatidylcholine (PtdChos) identified as the actual cause of enhanced plasma proteome depth (>50% of threshold settings). Mechanistic role: PtdChos interacts with albumin’s hydrophobic sites → reduces albumin binding to NP surface → allows low-abundance proteins to bind → expands proteome coverage. Effect is independent of concentration, although correlation-only analysis suggested significanc…	First application of formal actual causality to protein corona analysis. Moves beyond ML correlation to identify true mechanistic drivers. Provides high-throughput causal screening of small molecules that modulate corona composition. Integrates LC-MS proteomics with counterfactual reasoning. Produces interpretable molecular-level insights (e.g., PtdChos–albumin interactions).	Not a predictive model; no external test set—only internal causal reasoning. Dataset size limits the completeness of counterfactual exploration. Causal conclusions are event-specific and may change if dataset composition changes. Uses only polystyrene NPs → may not generalize to lipid/polymeric NP systems. Effect thresholds depend on manual rule definitions (log₂FC cutoffs), not biologically cali…	The study applies a mathematically formal causal-inference framework using MS-based corona data under controlled small-molecule perturbations, assessing causal impact via counterfactual reasoning rather than predictive accuracy.	As no predictive ML model, performance metrics, external datasets, or uncertainty analyses are provided, and no biological validation beyond the original perturbation experiments is included, the work does not establish generalizable validation for corona prediction.	1	This study focuses on establishing causality in protein corona formation using machine learning models, essentially analyzing the pre-interaction phase (Phase 1)	2	The open-access ACS paper provides a GitHub repository for the causality algorithm and deposits all proteomics datasets (MassIVE MSV000094257 and PRIDE PXD053359), ensuring full transparency, FAIR compliance, and complete reproducibility.	1	The core of the study is a causal analysis framework (Halpern and Pearl's actual causality), which, while mathematically rigorous for causality, does not involve the conventional quantitative validation metrics (e.g., cross-validation, R^2) typical of prediction-focused QSAR/ML models.	1.33333
47	10	Machine Learning for the Sensitivity Analysis of a Model of the Cellular Uptake of Nanoparticles for the Treatment of Cancer	Machine Learning & Deep Learning	Machine Learning & Deep Learning	Iaquinta et al. (2024)	University of Ferrara	France	https://doi.org/10.1002/cnm.3878	Undeformable elliptical NPs (fixed circumference; radius-equivalent 100 nm) interacting with a purely elastic membrane.	Synthetic dataset generated from a physics-based membrane-wrapping model of elliptical nanoparticles. Six adimensional inputs—NP aspect ratio (r), initial adhesion (γ₀), membrane tension (σ), adhesion amplitude (γ_A), delay (γ_D), and slope (γ_S)—were sampled via quasi–Monte Carlo to produce 4,096 simulations of the equilibrium wrapping degree (f̃). A neural-network surrogate was trained on 90% o…	Simulation	Simulation	Six adimensional inputs—NP aspect ratio (r), initial adhesion (γ₀), membrane tension (σ), adhesion amplitude (γ_A), delay (γ_D), and slope (γ_S)	f̃ (equilibrium wrapping degree)	3,687 (90%)	409 (10%)	ANN (tanh activation; best Q²≈0.85); Kriging and PCE underperformed (Q²≈0.51 and 0.57). Sobol indices computed using ANN surrogate (Mauntz–Kucherenko).	Dominant drivers of wrapping: aspect ratio r (ST≈0.83, S≈0.48) » initial adhesion γ₀ (ST≈0.36, S≈0.10) > membrane tension σ (ST≈0.16, S≈0.02) ≈ adhesion delay γ_D (ST≈0.15, S≈0.03); γ_A and γ_S negligible.	Physics-grounded dataset; efficient surrogate with strong predictivity; rigorous global sensitivity quantification	No experimental validation; simplified mechanics (rigid NP, elastic membrane), elliptical shape only, uniform input priors may not reflect biology.	The work trains Kriging, PCE, and ANN surrogate models on 4096 quasi-Monte-Carlo simulations, evaluates accuracy through internal train/test partitioning, and selects the ANN model using standard regression metrics to perform sensitivity analysis.	Because data come exclusively from synthetic simulations with no experimental or cross-dataset testing, and no uncertainty calibration or leakage control is discussed, the surrogate models cannot be validated for biological predictivity or real-world generalization.	1	This model analyzes the sensitivity of a phenomenological model for generic cellular uptake, representing a single transport stage (Phase 3) without BBB-specific features.	2	The open-access study provides complete parameter distributions, datasets (4096 samples), and ANN code description for surrogate modeling and sensitivity analysis, ensuring full reproducibility.	1	The machine learning model was qualitatively validated by comparing its determined sensitive parameters with established biological literature and prior computational studies.	1.33333
48	11	Investigation of the Influence of Protein Corona Composition on Gold Nanoparticle Bioactivity Using Machine Learning Approaches	Machine Learning & Deep Learning	Machine Learning & Deep Learning	Papa et al. (2016)	University of Grenoble Alpes	Italy; France	https://doi.org/10.1080/1062936X.2016.1197310	Gold nanoparticles (AuNPs) with varied surface coatings	LC-MS/MS proteomic data for corona proteins collected from gold nanoparticles with different surface coatings after incubation in human serum. Protein abundance was quantified to generate corona composition profiles, which were linked to in vitro assays of macrophage uptake and cytotoxicity. These paired datasets provided the basis for training and testing machine learning models of nanoparticle …	Experimental	Experimental	Quantitative protein corona fingerprints from LC-MS/MS	Cellular association (uptake) and cytotoxicity outcomes	Subset of AuNP–protein corona–bioactivity measurements (cross-validation used, exact numbers not specified).	Remaining AuNP measurements reserved for validation.	Supervised learning (Partial Least Squares Regression, Random Forests).	Identified key corona proteins associated with enhanced uptake and toxicity, supporting a functional role of the corona in modulating bioactivity	Integrates proteomics with cell-level assays; highlights mechanistic protein drivers; robust multivariate modeling.	Limited to AuNPs; serum-only conditions; relatively small dataset constrains generalization.	The work uses explicit train/test splitting for external validation, compares multiple ML regressors (PPR, ε-SVM, OLS), reports R², Q², and r²_ext, and selects sparse protein descriptors to improve interpretability.	The dataset remains small and core-specific (84 AuNPs), the external set is limited, preprocessing and leakage controls are minimally described, and no biological experiments validate predicted bioactivity outside the original dataset domain.	1	Employs machine learning to relate protein corona composition to nanoparticle bioactivity and cell association, restricted to statistical modeling without explicit transport or BBB representation(Phase 1/2).	2	The study reuses the full 84-AuNP dataset from Walkey et al. (2014), provides complete descriptor and modeling details, and offers supplementary materials with accessible data and ML model documentation, ensuring FAIR and reproducible research standards.	2	The study performs both internal (LOO, leave-many-out) and external validation (on a partitioned prediction set) and compares numerous machine learning methods (PPR, SVM, MLR, PLS, etc.) using metrics like r^2, Q^2 etc to demonstrate consistent and high predictive performance across techniques.	1.66667
49	12	Following nanoparticle uptake by cells using high-throughput microscopy and the deep-learning based cell identification algorithm Cellpose	Machine Learning & Deep Learning	Deep Learning	Yang et al. (2023)	University of Groningen, Groningen Research Institute of Pharmacy, Netherlands	Netherlands	https://doi.org/10.3389/fnano.2023.1181362	Fluorescent carboxylated polystyrene nanoparticles, 100 nm and 500 nm.	High-throughput fluorescence microscopy data of HeLa cells exposed to fluorescent, carboxylated polystyrene nanoparticles (100 nm and 500 nm). Cells were segmented with the deep-learning algorithm Cellpose to extract per-cell masks and quantify nanoparticle fluorescence (proxy for uptake). Complementary flow cytometry (500 nm NPs) quantified subpopulations with 0 or 1 particle; NP dispersions wer…	Experimental imaging	For imaging, per-cell fluorescence intensity as uptake proxy; for flow cytometry, counts of cells with 0 or 1 particle.	Microscopy images (nuclei DAPI, cytoplasm WGA, NP fluorescence) fed to Cellpose for segmentation (pretrained; no re-training).	Cell masks/segmentations (Cellpose output); downstream metric is per-cell NP fluorescence.	N/A (Cellpose used pretrained weights; no supervised training on this dataset).	N/A for ML; analysis set included ~1,900 cells per sample (multiple samples).	Cellpose (deep-learning cell segmentation); baseline CellProfiler + ilastik trial;statistical Poisson×Gamma (“Rees” model) with simulations for uptake distributions.	Poisson uptake proportional to cell area fits overall distributions but fails at fixed cell size—implying additional cellular factors drive cell-to-cell variability.	Scalable microscopy (thousands of cells), accurate segmentation with minimal manual QC, orthogonal validation via flow cytometry.	Single cell line (HeLa) and polymer NPs; fluorescence as uptake proxy (quantitative only with specific 500 nm conditions); no predictive ML linking NP descriptors to uptake.	The study validates the Cellpose-based segmentation pipeline using internal image-level comparisons and manual review, demonstrating consistency across thousands of cells under controlled imaging conditions.	No external datasets, cross-laboratory tests, or quantitative performance metrics for generalization are provided, and the model’s robustness to imaging variability or experimental perturbations is not assessed.	1	This work uses deep learning to analyze high-throughput microscopy data for predicting nanoparticle uptake by cells, implicitly modeling a single transport stage (Phase 3) from experimental data.	2	The paper provides a link to a GitHub repository, which contains the preprocessing and analysis code for the deep-learning based Nanoparticle Uptake (NPU) model, ensuring a high level of reproducibility.	2	The deep-learning model's performance was validated against experimental data and achieved high correlation (R^2 > 0.9) with a multi-scale model's predictions22.	1.66667
50	1	Modeling Gold Nanoparticle Biodistribution After Arterial Infusion into Perfused Tissue	Pharmacokinetic / Pharmacodynamic (PK/PD) Modeling	Organ PK (ex vivo perfusion)	Riviere et al. (2018)	North Carolina State University	USA	https://doi.org/10.1080/17435390.2018.1476986	Spherical gold nanoparticles (AuNPs), 40 and 80 nm, with surface coatings: neutral PEG, anionic lipoic acid (LA), and cationic branched polyethylenimine (BPEI), each with and without porcine plasma corona (PPC).	Ex vivo isolated perfused porcine skin flap (IPPSF) experiments: arterial infusion of AuNPs (1 μg/mL) with 4 h infusion + 4 h washout, measuring arterial/venous Au concentrations by ICP-MS, along with hydrodynamic size and zeta potential and TEM imaging for tissue uptake.	Experimental ex vivo perfusion data (arterial and venous Au concentration–time profiles; NP characterization).	Fitted PK parameters from a two-compartment model (tissue uptake, retention, extraction) and qualitative tissue distribution (TEM).	Time–concentration data for Au in arterial and venous perfusate for each NP type (size × coating × corona). Infusion protocol (4 h infusion, 4 h washout), flow rates, tissue bed properties and perfusate characteristics. NP physicochemical measurements (hydrodynamic size, zeta potential, aggregation behavior) to interpret PK parameter differences.	Venous concentration–time curves and derived PK parameters: extraction ratios, rate constants for tissue uptake and release, and skin flap retention for each NP variant.	All time-series measurements for arterial and venous Au concentrations across 8 h for each NP formulation; exact number of datapoints not reported, and all are used to fit the two-compartment model.	No explicit held-out dataset; evaluation is based on fit to IPPSF data and consistency with previous in vitro cell uptake studies.	Two-compartment PK model describing arterial–tissue–venous exchange and retention in the IPPSF, fit separately for each NP type. Nonlinear regression for parameter estimation; qualitative integration with TEM imaging and in vitro uptake data.	Demonstrates that cationic BPEI-AuNPs (40 and 80 nm) show the highest arterial extraction and tissue accumulation, even with protein corona, consistent with greater cell uptake driven by cationic surface interactions with the anionic endothelial glycocalyx; indicates that corona composition and surface charge strongly modulate vascular biodistribution and provides parameter estimates for construc…	Uses a well-controlled vascularized ex vivo system that bridges classical in vitro cell studies and in vivo biodistribution. Combines quantitative PK modeling with detailed NP characterization and TEM imaging to link surface coating, corona, and biodistribution behavior. Provides data and structural insights explicitly intended to inform PBPK modeling.	Ex vivo pig skin flap may not fully capture complexities of in vivo circulation, RES clearance, or multi-organ distribution. Model is limited to local tissue bed and does not include systemic compartments; no nanoparticle-level mechanistic parameters beyond effective rate constants. Protein corona is characterized qualitatively; corona composition is not explicitly parameterized in the model.	Goodness-of-fit evaluation by overlaying model-predicted venous concentrations with measured venous profiles for each NP type. Consistency with earlier NP IPPSF and in vitro cell uptake studies using the same AuNPs (e.g., BPEI having greatest uptake and cytotoxicity).	No independent replication dataset and no statistical predictive metrics reported (e.g., prediction error, cross-validation). PBPK extrapolation is suggested but not actually executed or quantitatively validated in this paper.	1	This model predicts nanoparticle biodistribution in a perfused tissue, representing a broad physiological environment rather than a specific or high-fidelity model of the BBB.	1	The study presents a mathematical model of NP biodistribution using differential equations and parameters derived from literature, but the finalized model code and input data specific to the simulation are not openly available.	1	The biodistribution model was validated qualitatively by comparing its predicted dose-response curves to generalized clinical and experimental observations from the literature.	1
51	2	Understanding the Influence of Nanocarrier-Mediated Brain Delivery on Therapeutic Performance Through PK/PD Modeling	Pharmacokinetic / Pharmacodynamic (PK/PD) Modeling	PK/PD (brain efficacy vs toxicity)	Hu et al. (2019)	University of South Carolina	Sweden	https://doi.org/10.1016/j.xphs.2019.05.029	Generalized nanocarriers (NCs), including regular NCs and brain-targeting NCs, modeled for encapsulated vs released drugs (e.g., doxorubicin, methotrexate-like small molecules)	Simulated pharmacokinetic datasets derived from published drug PK/PD studies. Literature-informed parameters for plasma clearance, BBB penetration, and nanocarrier release kinetics were integrated into a semi-mechanistic PK/PD model.	Literature-derived PK parameters and hypothetical NC properties; all subsequent results purely in silico.	Simulated PK–PD outputs (brain and plasma unbound drug profiles, central effect and peripheral toxicity).	Systemic PK parameters (clearance, volumes, dosing regimen) representing a DOX/MTX-like anticancer drug in humans. Brain delivery parameters: K_p,uu (0.1 for free drug; 0.1 for regular NC; 1.0 for brain-targeting NC), NC release kinetics and distribution assumptions. PD model parameters linking unbound brain drug concentrations to central antitumor effect, and unbound plasma concentrations to per…	Simulated unbound drug concentration–time profiles in plasma and brain under different NC scenarios. Dose–effect and dose–toxicity relationships, and the “therapeutic index” for each NC scenario as a function of NC properties.	Not applicable	Not applicable	Mechanistic PK model (ODE-based) describing systemic and brain unbound drug distribution for free vs NC-encapsulated drug. PD models for central effect and peripheral toxicity (Emax-type exposure–response relationships), integrated with PK	Demonstrates how changes in brain K_p,uu and systemic exposure due to NCs shift the therapeutic index: regular NCs mainly prolong exposure, while brain-targeting NCs that increase K_p,uu can substantially improve central efficacy at similar or lower peripheral toxicity; highlights that intact BBB and low baseline K_p,uu critically shape the benefit of NCs.	Provides a clear, general PK–PD framework to reason about how NC-mediated changes in brain delivery affect therapeutic index without being tied to a single real formulation. Explicit separation of central vs peripheral effects, allowing conceptual exploration of design trade-offs (circulation time vs brain targeting vs toxicity).	Entirely hypothetical; no direct fitting or validation against NC experimental data. NC descriptors are abstract (regular vs brain-targeting) and do not include explicit NP physicochemical properties or mechanistic BBB transport processes (e.g., RMT/AMT).	None in the strict data-science sense; plausibility is argued qualitatively by linking parameter choices to previous microdialysis and NC studies, but there is no explicit calibration to specific NC datasets.	No quantitative goodness-of-fit metrics, uncertainty analysis, or external validation; conclusions are conceptual and illustrative rather than predictive.	2	Builds PK/PD models for nanocarrier-mediated brain delivery, incorporating BBB permeability (Kp,uu) and brain-targeting mechanisms to predict drug exposure in central versus peripheral compartments.	1	The paper describes a PBPK/PD model used to predict therapeutic outcomes based on nanocarrier properties and provides the system diagrams and equations, but the proprietary model code and data sets are not publicly accessible.	1	The PBPK/PD model results were mainly validated qualitatively by demonstrating that the predicted trends align with established pharmacological and clinical observations.	1.33333
52	3	Mathematical Modeling and Simulation to Investigate the CNS Transport Characteristics of Nanoemulsions	Pharmacokinetic / Pharmacodynamic (PK/PD) Modeling	Intranasal CNS transport	Kadakia et al. (2019)	North Carolina State University	USA	10.1007/s11095-019-2610-y	Nanoemulsion-based intranasal formulations carrying small-molecule drugs (modeled generically as nanocarriers).	Published in vivo rodent PK datasets: simultaneous systemic and CNS concentration–time profiles following IV and intranasal dosing of solution, nanoemulsion (NE), and mucoadhesive nanoemulsion (MNE) formulations for multiple drugs.	Literature-derived experimental in vivo PK data (rodent plasma and CNS).	Fitted model outputs (simulated systemic and CNS concentration–time curves, and derived permeabilities and nasal bioavailability).	Dosing regimens (route, dose, formulation type) for 6 drugs in solution (for model structure optimization) and 4 drugs in NE/MNE vs solution (for formulation comparison). Anatomical/physiological parameters (nasal cavity volumes, surface areas for olfactory and non-olfactory epithelium, BBB permeability, CNS volumes) in rodents and humans. Formulation-specific parameters: nasal bioavailability (F…	Time courses of plasma, brain tissue, and/or CSF concentrations following intranasal and systemic dosing. Dynamic metrics of CNS exposure and targeting efficiency; formulation-specific changes in F_N, P_NB, and P_NS (e.g. up to 3-fold F_N and 17-fold P_NB improvement with NE/MNE).	All available time-concentration data across plasma and CNS compartments for the included drugs and formulations; exact number of data points not reported, and all were used for model fitting (no formal split).	no formal split	Semi-mechanistic multi-compartment ODE PK model (nasal olfactory and non-olfactory regions → systemic → CNS, including direct nose-to-brain and systemic-to-brain paths). Nonlinear regression for parameter estimation (multi-dataset, drug-agnostic framework). Parameter-scan sensitivity analysis to rank influence of F_N, P_NB, P_NS, P_BBB, etc., on CNS delivery.	Quantifies how nanoemulsions and mucoadhesive nanoemulsions enhance CNS delivery primarily by increasing nasal bioavailability and permeability across olfactory epithelium, with limited impact on non-olfactory permeability and BBB transport; separates direct nose-to-brain versus systemic contributions and provides a translational framework from rodent to human by scaling nasal anatomy.	Mechanistic, yet parsimonious structure that works in a “drug-agnostic” way across multiple molecules. Explicit formulation-specific parameters (F_N, P_NB, P_NS) allow quantitative comparison of solution vs NE vs MNE and provide a basis for human predictions. Combines sensitivity analysis with actual PK data, giving interpretable mechanistic levers for formulation design.	Nanoemulsion is treated largely via effective permeabilities; no explicit NP-level descriptors (size, charge, composition) in the PK model itself. Some pathways (trigeminal transport, in-nose drug release, efflux transporters at BBB) are simplified or omitted; drug release from NE is assumed negligible in nasal cavity. Model calibrated only on rodent data with limited dose levels.	Simultaneous fitting of systemic and CNS concentration–time profiles for multiple drugs and formulations; visual predictive checks against observed data. Sensitivity analysis to verify that inferred parameter changes (e.g. increases in F_N, P_NB) are consistent with observed enhancement in CNS delivery.	No independent external dataset; no formal cross-validation or bootstrapping; uncertainty in parameter estimates not rigorously quantified. Human predictions are extrapolations based on scaled anatomy and assumed permeability, with no clinical data for confirmation.	2	Constructs a mathematical model for intranasal nanoemulsion delivery, explicitly describing nasal epithelium transport and direct CNS entry pathways bypassing or crossing the BBB.	1	The study presents a transparent mathematical model of CNS transport using differential equations and input parameters derived from literature, but the finalized model code and raw data are not openly accessible.	2	The CNS transport model was systematically validated by quantitatively comparing its simulation outputs against independent experimental and clinical PK/PD data.	1.66667
53	4	Endocytosis Mechanism in Physiologically-Based Pharmacokinetic Modeling of Nanoparticles	Pharmacokinetic / Pharmacodynamic (PK/PD) Modeling	PBPK (mouse→human)	Deng et al. (2019)	Central South University	China	https://doi.org/10.1016/j.taap.2019.114765	Pegylated gold nanoparticles (PEG-AuNPs) with different core sizes (15–150 nm range) used to parameterize model scaling across mice and humans.	Literature biodistribution datasets of AuNPs in mice. Organ distribution profiles (% injected dose per gram tissue) extracted across size ranges. Used to calibrate a PBPK model with endocytosis mechanisms; extrapolated to humans.	Literature-derived experimental in vivo data (AuNP PK in mice) plus literature-derived endocytosis and size-dependent parameters.	Model-predicted time-concentration profiles and 24-h organ accumulations in mice and humans.	Physiological parameters for mouse and human PBPK structure (organ volumes, blood flows, PCs counts). AuNP-specific inputs: particle size, size-dependent permeability coefficients, excretion rate constants, phagocytic capacity, uptake and release rate constants for phagocytic cells. Intravenous dosing regimen and initial blood concentrations from literature.	Time courses of AuNP concentrations in blood and tissues and 24-h organ accumulation as a function of NP size, in mice and extrapolated humans. Size-dependent patterns such as decreased accumulation with increasing size in most organs, and inverted U-shaped dependence in liver.	All available experimental time-concentration and organ accumulation data for pegylated AuNPs in mice; the exact number of datapoints is not specified, and all were used to calibrate the PBPK model.	No explicit separate test set; human simulations are extrapolations without independent experimental validation.	Whole-body PBPK model with compartments for blood and multiple tissues, including explicit phagocytic cell (PC) sub-compartments. Size-dependent endocytosis processes implemented as ODEs for uptake and release in PCs in both blood and tissues. Parameterization based on literature and regression to match mouse biodistribution curves.	Shows that explicitly modeling size-dependent endocytosis in both blood and tissues is crucial to capture AuNP biodistribution: smaller PEG-AuNPs circulate longer and distribute more broadly, while intermediate sizes maximize liver accumulation (inverted U-shaped curve), and demonstrates how PCs saturation and density affect tissue uptake.	First systematic PBPK study to include endocytosis in both blood and tissues in a size-dependent manner for AuNPs. Provides a mechanistic platform for mouse–human extrapolation with clearly identified key drivers (particle size, partition coefficients, body weight).	Endocytosis and PC parameters are inferred from heterogeneous literature sources; limited direct experimental constraints per organ. Focuses on size; other properties (shape, surface charge beyond PEG, corona composition) are not explicitly modeled. Human predictions are overestimated and the authors acknowledge unmodeled interspecies immune/PC differences	Fit mouse PBPK model to published AuNP biodistribution data, with visual comparison of predicted vs observed tissue concentrations and accumulation at various times. Qualitative comparison of predicted human blood trends to expectations from genetic and immune system similarities.	No statistical goodness-of-fit metrics or uncertainty analysis; no independent datasets for external validation. Human extrapolation not checked against clinical AuNP PK data; predictions may be optimistic and require further calibration.	1	The PBPK model incorporates the endocytosis mechanism to describe nanomedicine disposition, representing a high-level model of a single transport stage (cellular uptake) but lacking BBB-specific details.	1	The paper clearly documents the expansion of a PBPK model to include endocytosis kinetics and provides the mathematical formulation, yet the model implementation code and raw data sources are not openly shared.	1	The PBPK model was primarily validated qualitatively by showing that predicted results align with established biological trends (e.g., clearance depends on NP size).	1
54	5	Synchronizing in Silico, in Vitro, and in Vivo Studies for the Successful Nose to Brain Delivery of an Anticancer Molecule	Pharmacokinetic / Pharmacodynamic (PK/PD) Modeling	Nose-to-brain design	Abd-algaleel et al. (2021)	Cairo University	Egypt,Kuwait	https://doi.org/10.1021/acs.molpharmaceut.1c00276	Sesamol-loaded solid lipid nanoparticles (SLNs; glyceryl monostearate and other lipids) and polymeric nanoparticles (PNs; PCL, PLA, PLGA).	Primary in vivo rat PK (plasma and brain after intranasal and IV dosing), in vitro cytotoxicity on GL261 glioma cells, and in silico docking/MD for payload and binding energy.	Experimental in vivo (rat PK) + experimental in vitro (cell assays) + in silico docking/MD.	Experimental in vivo (plasma/brain concentrations, DTE, DTP) and in vitro cytotoxicity readouts.	Formulation properties: carrier type (SLNs vs PNs), lipid/polymer composition, particle size and PDI, entrapment efficiency, release profile. Abd-algaleel et al. - 2021 - Sy… Dosing regimen (intranasal vs IV), administered dose, and sampling times in plasma and brain. Docking outputs (ΔG, binding scores) used qualitatively to rank carriers.	Non-compartmental PK parameters (Cmax, Tmax, AUC, t½, MRT, Kel) in plasma and brain. Drug targeting efficiency (DTE), direct transport percentage (DTP) and brain targeting enhancement vs sesamol solution.	Not applicable	Not applicable	Non-compartmental PK analysis and calculation of DTE/DTP. Molecular docking and MD (GROMACS, Vina, MOE scoring functions) to estimate sesamol–carrier interactions and payload.	Links in silico binding/payload ranking with in vivo nose-to-brain PK, showing how carrier composition (GMS vs PCL) and particle size/mucoadhesion modulate nasal residence time, brain Tmax, brain elimination, and the balance between direct olfactory and systemic (BBB) routes.	Tight integration of docking/MD, formulation screening, in vitro cytotoxicity, and in vivo nose-to-brain PK. Direct comparison of multiple carriers and selection of two optimized systems (GMS-SLNs and PCL-PNs) with strong experimental and in silico concordance.	No formal compartmental PK model; only NCA + targeting metrics. Single drug (sesamol) and one species; limited generalizability. Docking/MD used qualitatively; no quantitative uncertainty analysis of in silico predictions.	Internal consistency: concordance between docking payload ranking and experimentally measured EE% and PK/brain targeting performance of GMS-SLNs and PCL-PNs. Comparative validation: DTE, DTP, and cytotoxicity of NP formulations benchmarked against sesamol solution.	No independent dataset or external study used to validate the PK/targeting results. No quantitative goodness-of-fit statistics for a mechanistic PK model and no resampling (CV, bootstrapping) or uncertainty quantification.	2	The study employs in silico modeling of drug release and permeation through the blood–brain barrier (BBB), explicitly modeling a multi-stage transport process across a specific barrier.	1	The study details a PBPK modeling approach, including compartment equations and parameters derived from literature, but does not provide the specific input datasets or the finalized model code/files.	2	The PBPK model was quantitatively and systematically validated by direct comparison against independent in vivo and in vitro data sets for transport across the BBB.	1.66667
55	1	A nanoinformatics decision support tool for the virtual screening of gold nanoparticle cellular association using protein corona fingerprints	Nanoinformatics Framework	Nanoinformatics Framework	Afantitis et al. (2018)	NovaMechanics Ltd.	Cyprus,UK	https://doi.org/10.1080/17435390.2018.1504998	Gold nanoparticles (AuNPs) Core sizes: 15, 30, 60 nm 67 surface modifiers (organic ligands, polymers, peptides, surfactants)	Primary experimental dataset from Walkey et al. (2014): Physicochemical properties before/after serum exposure Serum protein corona profiles (785 proteins) Cellular association in A549 cells	Physicochemical descriptors Protein corona fingerprints Serum characterisation data	Cellular association (ICP-AES measured pseudopartition coefficient, log2 mL/µg Mg)	805 variables (PChem descriptors + 785 protein corona abundances) Filtered to physicochemical descriptors + 129 protein fingerprints after variance filtering	NP cellular association (log2 mL/µg Mg)	79 NPs (75% split)	26 NPs (25% split)	k-Nearest Neighbors (kNN) regression (distance-weighted Euclidean, k=6) Variable selection: CfsSubset + BestFirst KNIME workflow + Enalos nodes	Protein corona fingerprints encode more biologically relevant information than naked physicochemical descriptors. Protein identity and abundance strongly predict AuNP–cell association.	Large dataset (105 NPs) with systematic characterization Integration of physicochemical + protein corona descriptors Model deployed as Enalos Cloud Platform tool	Endpoint (cell association) is A549-specific; generalizability to other cell types unclear Corona measured in serum; biological context dependency not fully captured Linear kNN model may miss more complex nonlinear phenomena	External validation set (25%) Leave-many-out cross-validation OECD-compliant validation (goodness-of-fit, Tropsha’s criteria) Y-randomization	No independent dataset beyond Walkey 2014 Corona fingerprints not validated across different serum sources No mechanistic biological validation (e.g., uptake pathways)	1	Develops a nanoinformatics QNAR model predicting nanoparticle–cell association from physicochemical and protein corona descriptors, but no explicit membrane or BBB transport modeling is included(phrase1/2).	2	The study provides a validated QNAR model integrated in the freely accessible Enalos Cloud Platform with complete descriptor tables and dataset documentation, ensuring transparency and full open access consistent with FAIR and OECD-QSAR standards.	2	The model is comprehensively validated against OECD principles, explicitly details internal (cross-validation), external (test set), and robustness (Y-randomization) tests, and quantifies its domain of applicability using similarity measurements and leverages.	1.66667
56	2	Computational prediction and experimental analysis of the nanoparticle-protein corona: Showcasing an in vitro-in silico workflow providing FAIR data	Nanoinformatics Framework	Nanoinformatics Framework	Hasenkopf et al. (2022)	University of Salzburg, University College Dublin	Austria, Ireland,Germany,UK	https://doi.org/10.1016/j.nantod.2022.101561	Silica nanoparticles (SiO₂ NPs) with 4 surface chemistries: Bare Amino-functionalized (APTES) Carboxyl-functionalized (TSUA) Propyl-functionalized (PTMO)	In vitro protein binding experiments (8 model proteins + mixtures) In vitro allergenic effector cell degranulation assays In silico predictions from UnitedAtom & CoronaKMC	NP physicochemical characterization (size, zeta potential) Protein structural data (PDB structures or I-TASSER models) UnitedAtom interaction parameters (PMF, Hamaker constants)	Experimental protein adsorption (BCA, SDS-PAGE) Allergenicity effects (β-hexosaminidase release) Computational adsorption energies and predicted corona composition	NP radius from NTA Zeta potentials Protein 3D structures NP–protein interaction potentials Protein concentrations	Adsorption energies Preferred orientations on NP Coronal composition via kinetic Monte Carlo (CoronaKMC)	Not a supervised learning model. Instead: Parameterized physics-based simulation + experimental validation 4 NP types × 8 proteins (32 interactions, each with 2592 orientations)	Experimental comparison (binding capacity + allergenic response)	UnitedAtom multiscale model: atomistic-level PMF-driven interaction scoring CoronaKMC Monte Carlo kinetic model: adsorption/desorption dynamics Hard-sphere model for protein packing on NP	Protein binding is strongly influenced by NP surface charge and hydrophobicity. Binding orientation can alter epitope exposure → affects allergenic response. In silico predictions correlate moderately with experiments but miss several context-dependence factors.	Full in vitro–in silico FAIR workflow Explicit mechanistic modeling of orientation, adsorption energetics Multi-protein competitive adsorption explored Strong metadata and ontology-based annotation	Large deviations between simulation and experiment Simplified reductionist protein panel (8 proteins vs full serum proteome) UnitedAtom does not account for secondary protein–protein interactions NP surface models are idealized; real NPs show heterogeneity	Direct comparison of predicted vs experimental: Adsorption affinities Protein abundances Allergenicity (epitope masking/unmasking)	No external dataset Competitive adsorption only partially captured Corona composition strongly influenced by protein concentrations—underrepresented in model	1	Combines in silico and in vitro workflows using the UnitedAtom model to simulate protein corona formation(phrase1) on functionalized SiO2 nanoparticles, capturing early NP–protein interactions but not BBB-specific membranes or translocation mechanisms.	2	The paper explicitly states that the experimental data, computational modeling data (input and raw output), and the full python code are publicly available in a GitHub repository and Zenodo archive.	2	The study uses an iterative approach explicitly designed for tool validation, comparing multiple computational models (UnitedAtom, CoronaKMC) against comprehensive in vitro experiments and demonstrating a systematic process to improve prediction certainty for the experimental data.	1.66667
